# Supplementary material for: Classification of containers with Aedes aegypti pupae using a Neural Networks model
Source: PLoS Negl Trop Dis. 2018 Jul 23;12(7):e0006592. doi: 10.1371/journal.pntd.0006592 (PMC6072124; doi:10.1371/journal.pntd.0006592)
Supplement: S1 Database — (XLSX) [file pntd.0006592.s001.xlsx]

## Sheet: Db_pupae
Aedes aegypti pupae	Type of usage	Containers according mobility, permanence and use	Size according to the container volume	Material from which the container was manufactured	Location of the container	Exposure to sunlight of the container	Other pupae species	Pluviometric index	Temperature	Container volume	Container pH
0	1	1	1	2	1	1	0	1	27	60	6.8
0	1	1	1	2	1	1	0	1	27	80	6.8
0	1	1	1	1	1	1	0	52.5	24	100	6.9
0	1	1	1	1	1	1	0	149.7	27	110	7.5
0	1	1	1	1	1	1	0	72	26	150	6.3
0	1	1	1	1	1	1	0	46.6	27	200	6.4
0	1	1	3	1	1	1	0	151.45	27	1300	7.5
0	2	2	3	1	1	1	0	159.1	27	9600	6.8
0	1	1	2	1	1	1	0	159.1	27	520	6.8
1	1	1	3	1	1	1	0	151.45	27	1220	7.2
1	1	1	3	1	1	1	0	71	29	1280	7
0	1	1	3	1	1	1	0	83.6	28	1300	7.2
0	1	1	3	1	1	1	0	151.45	27	1890	7.2
0	1	1	3	1	1	1	0	33.5	27	2000	7
0	1	1	3	1	1	1	0	78.9	29	2100	7
1	1	1	3	1	1	1	0	159.1	27	2500	7.2
0	1	1	3	1	1	1	0	52.7	24	3480	6.9
0	2	2	2	1	1	1	0	33.5	27	520	7
0	2	2	3	1	1	1	0	46.6	27	1350	7.2
0	2	2	3	1	1	1	0	33.5	27	2100	8
1	2	2	3	1	1	1	0	194	26	2230	6.6
1	2	2	3	1	1	1	0	65.5	26	5000	7
0	2	2	3	1	1	1	0	159.1	27	5620	6.8
1	2	2	3	1	1	1	0	95.4	28	5820	7.2
0	2	2	3	1	1	1	0	66.1	23	8000	6.6
0	2	2	3	1	1	1	0	57.2	27	10000	6.2
0	2	2	3	1	1	1	0	57.2	27	10000	6.2
0	2	2	3	1	1	1	0	159.1	27	10000	6.8
0	2	2	3	1	1	1	0	159.1	27	10000	7.5
0	2	2	3	1	1	1	0	65.5	26	10000	6.4
0	2	2	3	1	1	1	0	65.5	26	10000	6.4
0	2	2	3	1	1	1	0	65.5	26	10000	6.8
0	2	2	3	1	1	1	0	65.5	26	10000	7.5
0	2	2	3	1	1	1	0	65.5	26	10000	7.5
0	2	2	3	1	1	1	0	65.5	26	10000	7.5
0	2	2	3	1	1	1	0	95.4	28	15000	6.2
0	2	2	3	1	1	1	0	71	29	15000	6.3
0	2	2	3	1	1	1	0	95.4	28	15000	6.6
0	2	2	3	1	1	1	0	71	29	15000	6.7
0	2	2	3	1	1	1	0	159.1	27	15000	7.2
0	2	2	3	1	1	1	0	159.1	27	15000	7.2
0	2	2	3	1	1	1	0	159.1	27	18000	6.8
0	2	2	3	1	1	1	0	52.5	24	18000	6.5
0	2	2	3	1	1	1	0	52.5	24	18000	6.6
0	2	2	3	1	1	1	0	52.5	24	18000	6.6
0	2	2	3	1	1	1	0	59.4	28	18000	6.2
0	2	2	3	1	1	1	0	59.4	28	18000	6.2
0	2	2	3	1	1	1	0	59.4	28	18000	6.2
0	2	2	3	1	1	1	0	46.6	27	18000	6.2
0	2	2	3	1	1	1	0	46.6	27	18000	6.2
0	2	2	3	1	1	1	0	33.5	27	18000	7.8
0	2	2	3	1	1	1	0	33.5	27	18000	7.8
0	2	2	3	1	1	1	0	33.5	27	18000	7.8
0	2	2	3	1	1	1	0	33.5	27	18000	7.8
1	2	2	3	1	1	1	0	159.1	27	20000	7
0	2	2	3	1	1	1	0	159.1	27	20000	7
0	2	2	3	1	1	1	0	159.1	27	20000	7.2
0	2	2	3	1	1	1	0	159.1	27	20000	7
0	2	2	3	1	1	1	0	159.1	27	20000	6.2
0	2	2	3	1	1	1	0	159.1	27	20000	6.8
0	2	2	3	1	1	1	0	48.9	27	20000	6.4
0	2	2	3	1	1	1	0	48.9	27	20000	6.6
0	2	2	3	1	1	1	0	48.9	27	20000	6.6
0	1	1	3	6	1	1	0	149.7	27	40000	7
0	2	2	3	2	1	1	0	33.5	27	200000	7.5
0	2	2	3	2	1	1	0	33.5	27	200000	7.5
0	2	2	3	2	1	1	0	33.5	27	200000	8
0	1	1	3	1	1	1	0	46.6	27	6700	7.2
0	2	2	3	1	1	1	0	46.6	27	50000	7
0	2	2	3	1	1	1	0	72	26	50000	7.5
0	2	2	3	1	1	1	0	151.45	27	100000	6.8
0	2	2	3	1	1	1	0	57.2	27	100000	7
0	2	2	3	1	1	1	0	153.75	27	100000	6.6
0	2	2	3	1	1	1	0	46.6	27	100000	6.4
0	2	2	3	1	1	1	0	52.7	24	100000	6.8
0	2	2	3	1	1	1	0	194	26	100000	7.2
0	2	2	3	1	1	1	0	62.1	24	100000	7.3
0	2	2	3	1	1	1	0	65.5	26	100000	7.6
0	2	2	3	1	1	1	0	6.5	27	100000	7.7
0	2	2	3	1	1	1	0	52.7	24	100000	7.1
0	2	2	3	1	1	1	0	65.5	26	100000	7.4
0	2	2	3	1	1	1	0	46.6	27	100000	6.2
0	2	2	3	1	1	1	0	159.1	27	100000	6.8
1	2	2	3	1	1	1	0	78.9	29	100000	6.7
1	2	2	3	1	1	1	0	88.6	28	100000	6.6
1	2	2	3	1	1	1	0	78.9	29	100000	6.9
1	2	2	3	1	1	1	0	88.6	28	100000	7
1	2	2	3	1	1	1	0	194	26	100000	7.2
0	2	2	3	1	1	1	0	46.6	27	100000	6.2
0	2	2	3	1	1	1	0	46.6	27	100000	6.2
0	2	2	3	1	1	1	0	33.5	27	100000	6.6
0	2	2	3	1	1	1	0	33.5	27	100000	6.6
0	2	2	3	1	1	1	0	33.5	27	100000	6.6
0	2	2	3	1	1	1	0	33.5	27	170000	7.5
0	2	2	3	1	1	1	0	52.7	24	200000	6.8
0	2	2	3	1	1	1	0	52.5	24	200000	7.7
1	2	2	3	1	1	1	0	78.9	29	200000	6.7
0	2	2	3	1	1	1	0	72	26	200000	7.5
0	2	2	3	1	1	1	0	78.9	29	200000	7
0	2	2	4	1	1	1	0	72	26	250000	6.4
0	2	2	4	1	1	1	0	57.2	27	250000	6.6
0	2	2	4	1	1	1	0	62.1	24	250000	6.9
0	2	2	4	1	1	1	0	57.2	27	250000	7.2
0	2	2	4	1	1	1	0	151.45	27	250000	7.5
0	2	2	4	1	1	1	0	7	27	250000	8
0	2	2	4	1	1	1	0	194	26	250000	6.3
0	2	2	4	1	1	1	0	71	29	250000	6.9
0	2	2	4	1	1	1	0	95.4	28	250000	7
0	2	2	4	1	1	1	0	33.5	27	250000	7.9
0	2	2	4	1	1	1	0	46.6	27	250000	6.2
0	2	2	4	1	1	1	0	46.6	27	250000	6.2
0	2	2	4	1	1	1	0	46.6	27	250000	6.2
0	2	2	4	1	1	1	0	48.9	27	250000	6.2
1	2	2	4	1	1	1	0	88.6	28	250000	6.6
1	2	2	4	1	1	1	0	194	26	250000	6.9
0	2	2	4	1	1	1	0	71	29	250000	6.8
0	2	2	4	1	1	1	0	95.4	28	250000	6.7
0	2	2	4	1	1	1	0	71	29	250000	6.9
0	2	2	4	1	1	1	0	95.4	28	250000	6.8
1	2	2	4	1	1	1	0	46.6	27	250000	6.4
0	2	2	4	1	1	1	0	72	26	250000	7.6
0	2	2	4	1	1	1	0	72	26	250000	7.6
0	2	2	4	1	1	1	0	59.4	28	250000	6.2
0	2	2	4	1	1	1	0	151.45	27	250000	6.4
0	2	2	4	1	1	1	0	46.6	27	250000	6.2
0	2	2	4	1	1	1	0	46.6	27	250000	6.2
0	2	2	4	1	1	1	0	149.7	27	250000	6.8
0	2	2	4	1	1	1	0	194	26	250000	7.6
0	2	2	4	1	1	1	0	33.5	27	250000	7.8
0	2	2	4	1	1	1	0	159.1	27	250000	6.8
0	2	2	4	1	1	1	0	48.9	27	250000	6.4
0	2	2	4	1	1	1	0	6.5	27	250000	8
0	2	2	4	1	1	1	0	46.6	27	250000	6.6
0	2	2	4	1	1	1	0	159.1	27	250000	7.2
0	2	2	4	1	1	1	0	159.1	27	250000	7.2
0	2	2	4	1	1	1	0	48.9	27	250000	7.5
0	2	2	4	1	1	1	0	48.9	27	250000	6.6
0	2	2	4	1	1	1	0	83.6	28	250000	7.2
0	2	2	4	1	1	1	0	72	26	250000	6.3
0	2	2	4	1	1	1	0	159.1	27	260000	6.8
0	5	2	1	1	1	1	0	78.9	29	180	6.9
0	5	2	2	1	1	1	0	88.6	28	260	6.8
0	5	2	2	1	1	1	0	71	29	480	6.7
0	5	2	2	1	1	1	0	95.4	28	510	6.6
1	2	2	3	1	1	1	0	149.7	27	25000	7
0	2	2	3	1	1	1	0	149.7	27	25000	6.7
1	2	2	3	1	1	1	0	159.1	27	25000	6.8
1	2	2	3	1	1	1	0	159.1	27	25000	7
0	2	2	3	1	1	1	0	65.5	26	25000	7.5
0	2	2	3	1	1	1	0	149.7	27	25000	6.2
0	2	2	3	1	1	1	0	151.45	27	25000	7
0	2	2	3	1	1	1	0	149.7	27	25000	7
0	2	2	3	1	1	1	0	149.7	27	25000	7
1	2	2	3	1	1	1	91	57.2	27	25000	6.6
0	2	2	3	1	1	1	0	159.1	27	50000	7
0	2	2	3	1	1	1	0	57.2	27	50000	6.2
1	2	2	3	1	1	1	0	1	27	50000	7.2
0	2	2	3	1	1	1	0	159.1	27	100000	7
1	1	1	1	1	1	1	0	71	29	140	7
1	1	1	1	1	1	1	0	95.4	28	160	7.5
0	3	5	1	9	1	1	0	65.5	26	50	6.5
0	3	5	1	9	1	1	0	65.5	26	50	6.8
0	3	5	1	9	1	1	0	65.5	26	60	7.2
0	2	3	4	7	1	1	0	52.7	24	250000	6.6
0	2	3	4	7	1	1	0	7	27	250000	7.8
1	2	3	4	7	1	1	1	194	26	300000	6.6
0	2	3	4	7	1	1	0	7	27	500000	7
0	2	3	4	7	1	1	0	52.7	24	500000	7.5
0	2	3	4	7	1	1	0	7	27	500000	7.8
0	2	3	4	7	1	1	0	194	26	500000	7.4
0	2	3	4	7	1	1	0	65.5	26	500000	7.5
0	2	3	5	7	1	1	0	194	26	1000000	7.4
0	2	3	5	7	1	1	3	65.5	26	1000000	7.2
0	2	3	5	7	1	1	0	33.5	27	1000000	7.8
0	2	3	5	7	1	1	0	88.6	28	1000000	6.6
0	2	3	5	7	1	1	0	78.9	29	1000000	6.7
0	2	3	5	7	1	1	0	46.6	27	3500000	6.6
0	2	3	5	7	1	1	0	52.7	24	5000000	7.1
0	2	3	5	7	1	1	0	66.1	23	5000000	7.4
0	2	3	5	7	1	1	0	65.5	26	5000000	6.8
0	2	3	5	7	1	1	0	194	26	5000000	7.3
0	2	3	3	8	1	1	0	33.5	27	100000	7
0	2	3	4	8	1	1	0	72	26	250000	7.6
0	2	3	4	8	1	1	0	59.4	28	250000	7.5
0	2	3	4	8	1	1	0	46.6	27	250000	6.2
0	2	3	4	8	1	1	0	33.5	27	250000	7.7
0	2	3	4	8	1	1	0	33.5	27	250000	8
0	2	3	4	8	1	1	0	46.6	27	250000	6.7
0	2	3	4	8	1	1	0	48.9	27	500000	7.2
0	2	3	4	8	1	1	0	7	27	500000	7.5
0	2	3	4	8	1	1	0	7	27	500000	7.6
0	2	3	4	8	1	1	0	7	27	500000	7.3
0	2	3	4	8	1	1	0	52.7	24	500000	7.2
0	2	3	4	8	1	1	0	7	27	500000	7.7
0	2	3	4	8	1	1	0	7	27	500000	8
0	2	3	4	8	1	1	0	33.5	27	500000	7
0	2	3	4	8	1	1	0	46.6	27	500000	7.2
0	2	3	4	8	1	1	0	33.5	27	500000	8
0	2	3	4	8	1	1	0	62.1	24	500000	6.9
0	2	3	4	8	1	1	0	52.7	24	500000	7.1
0	2	3	4	8	1	1	0	52.7	24	500000	7.1
0	2	3	4	8	1	1	0	62.1	24	500000	7.2
0	2	3	4	8	1	1	0	65.5	26	500000	7.3
0	2	3	4	8	1	1	0	194	26	500000	7
0	2	3	4	8	1	1	0	52.7	24	500000	7.3
0	2	3	4	8	1	1	0	65.5	26	500000	7.1
0	2	3	4	8	1	1	0	66.1	23	500000	7.2
0	2	3	4	8	1	1	0	52.7	24	500000	7.8
0	2	3	4	8	1	1	0	194	26	500000	7.9
0	2	3	4	8	1	1	0	6.5	27	500000	7.5
0	2	3	4	8	1	1	0	65.5	26	500000	7.2
0	2	3	4	8	1	1	0	33.5	27	500000	7.2
0	2	3	4	8	1	1	0	33.5	27	500000	6.6
0	2	3	4	8	1	1	0	6.5	27	500000	7.5
0	2	3	4	8	1	1	0	6.5	27	500000	6.6
0	2	3	4	8	1	1	0	6.5	27	500000	7.4
0	2	3	4	8	1	1	0	6.5	27	500000	8
0	2	3	4	8	1	1	0	6.5	27	500000	7.8
0	2	3	4	8	1	1	0	6.5	27	500000	7.6
0	2	3	4	8	1	1	0	1	27	500000	7.2
0	2	3	4	8	1	1	0	72	26	500000	7.2
0	2	3	4	8	1	1	0	33.5	27	500000	8
0	2	3	4	8	1	1	0	46.6	27	500000	6.2
0	2	3	4	8	1	1	0	46.6	27	500000	7.2
0	2	3	4	8	1	1	0	46.6	27	500000	6.2
0	2	3	4	8	1	1	0	33.5	27	500000	7.9
0	2	3	4	8	1	1	0	46.6	27	500000	6.8
0	2	3	4	8	1	1	0	33.5	27	500000	7.9
0	2	3	4	8	1	1	0	33.5	27	500000	7.5
0	2	3	4	8	1	1	0	33.5	27	500000	7.8
0	2	3	4	8	1	1	0	33.5	27	500000	7.7
0	2	3	4	8	1	1	0	46.6	27	500000	7.2
0	2	3	4	8	1	1	0	46.6	27	500000	7.2
0	2	3	4	8	1	1	0	33.5	27	500000	7.5
0	2	3	4	8	1	1	0	33.5	27	500000	7
0	2	3	4	8	1	1	0	33.5	27	500000	7
0	2	3	4	8	1	1	0	1	27	500000	7
0	2	3	4	8	1	1	0	72	26	500000	6.2
0	2	3	4	8	1	1	0	1	27	500000	6.8
0	2	3	4	8	1	1	0	7	27	500000	6.2
0	2	3	4	8	1	1	0	46.6	27	500000	6.2
0	2	3	4	8	1	1	0	1	27	500000	8
0	2	3	4	8	1	1	0	46.6	27	500000	6.8
0	2	3	4	8	1	1	0	1	27	500000	7.5
0	2	3	4	8	1	1	0	46.6	27	500000	7.2
0	2	3	4	8	1	1	0	46.6	27	500000	7.2
0	2	3	4	8	1	1	0	1	27	500000	7.7
0	2	3	4	8	1	1	0	1	27	500000	7.7
0	2	3	4	8	1	1	0	1	27	500000	6.8
0	2	3	4	8	1	1	0	7	27	500000	7
0	2	3	4	8	1	1	0	7	27	500000	7
0	2	3	4	8	1	1	0	7	27	500000	7.7
0	2	3	4	8	1	1	0	71	29	500000	7.4
0	2	3	4	8	1	1	0	83.6	28	500000	7.5
0	2	3	4	8	1	1	0	52.7	24	500000	7.6
0	2	3	5	8	1	1	0	1	27	1000000	8
0	2	3	5	8	1	1	0	72	26	1000000	7.6
0	2	3	5	8	1	1	0	46.6	27	1000000	7
0	2	3	5	8	1	1	0	66.1	23	1000000	7.3
0	2	3	5	8	1	1	0	65.5	26	1000000	7.2
0	2	3	5	8	1	1	0	65.5	26	1000000	7.3
0	2	3	5	8	1	1	0	52.7	24	1000000	7.3
0	2	3	5	8	1	1	0	65.5	26	1000000	7.2
0	2	3	5	8	1	1	0	66.1	23	1000000	7.2
0	2	3	5	8	1	1	0	52.7	24	1000000	7.7
0	2	3	5	8	1	1	0	66.1	23	1000000	7.3
0	2	3	5	8	1	1	0	194	26	1000000	7.9
0	2	3	5	8	1	1	0	65.5	26	1000000	7.2
0	2	3	5	8	1	1	0	194	26	1000000	7.3
0	2	3	5	8	1	1	0	194	26	1000000	7.3
0	2	3	5	8	1	1	0	66.1	23	1000000	7.4
0	2	3	5	8	1	1	0	6.5	27	1000000	7.5
0	2	3	5	8	1	1	0	65.5	26	1000000	7.6
0	2	3	5	8	1	1	0	6.5	27	1000000	7.1
0	2	3	5	8	1	1	0	66.1	23	1000000	7.3
0	2	3	5	8	1	1	0	65.5	26	1000000	7.4
0	2	3	5	8	1	1	0	194	26	1000000	7.6
0	2	3	5	8	1	1	0	33.5	27	1000000	7.3
0	2	3	5	8	1	1	0	6.5	27	1000000	7.2
0	2	3	5	8	1	1	0	6.5	27	1000000	7.8
0	2	3	5	8	1	1	0	7	27	1000000	7.3
0	2	3	5	8	1	1	0	6.5	27	1000000	7.7
0	2	3	5	8	1	1	0	6.5	27	1000000	7.8
0	2	3	5	8	1	1	0	1	27	1000000	7.5
0	2	3	5	8	1	1	0	159.1	27	1000000	7.2
0	2	3	5	8	1	1	0	46.6	27	1000000	7.2
0	2	3	5	8	1	1	0	46.6	27	1000000	6.8
0	2	3	5	8	1	1	0	46.6	27	1000000	6.2
0	2	3	5	8	1	1	0	46.6	27	1000000	6.2
0	2	3	5	8	1	1	0	46.6	27	1000000	7.2
0	2	3	5	8	1	1	0	46.6	27	1000000	6.2
0	2	3	5	8	1	1	0	46.6	27	1000000	6.2
0	2	3	5	8	1	1	0	46.6	27	1000000	7.2
0	2	3	5	8	1	1	0	7	27	1000000	6.6
0	2	3	5	8	1	1	0	7	27	1000000	7.2
0	2	3	5	8	1	1	0	7	27	1000000	7.6
0	2	3	5	8	1	1	0	153.75	27	1000000	6.2
0	2	3	5	8	1	1	0	7	27	1000000	7.3
0	2	3	5	8	1	1	0	7	27	1000000	8
0	2	3	5	8	1	1	0	46.6	27	1000000	7.2
0	2	3	5	8	1	1	0	46.6	27	1000000	6.8
0	2	3	5	8	1	1	0	1	27	1000000	7.4
0	2	3	5	8	1	1	0	1	27	1000000	7.4
0	2	3	5	8	1	1	0	72	26	1000000	6.2
0	2	3	5	8	1	1	0	1	27	1000000	7.5
0	2	3	5	8	1	1	0	1	27	1000000	6.8
0	2	3	5	8	1	1	0	7	27	1000000	7.7
0	2	3	5	8	1	1	0	7	27	1000000	7.2
0	2	3	5	8	1	1	0	7	27	1000000	7.8
0	2	3	5	8	1	1	0	7	27	1000000	7.8
0	2	3	5	8	1	1	0	7	27	1000000	7.2
0	2	3	5	8	1	1	0	7	27	1000000	7.6
0	2	3	5	8	1	1	0	7	27	1000000	8
0	2	3	5	8	1	1	0	57.2	27	1000000	6.8
0	2	3	4	6	1	1	0	6.5	27	500000	7.8
1	2	3	4	6	1	1	0	154.15	28	500000	6.3
0	2	3	4	6	1	1	0	1	27	500000	6.2
0	2	3	4	6	1	1	0	46.6	27	500000	6.4
0	2	3	5	6	1	1	0	52.7	24	1000000	7
0	2	3	5	6	1	1	0	66.1	23	1000000	7.1
0	2	3	5	6	1	1	0	65.5	26	1000000	7.2
0	2	3	5	6	1	1	0	194	26	1000000	7.2
0	2	3	5	6	1	1	0	6.5	27	1000000	7.7
0	2	3	5	6	1	1	0	154.15	28	1000000	6.8
0	2	3	4	1	1	1	0	33.5	27	500000	8
0	2	3	4	1	1	1	0	7	27	500000	7.4
0	2	3	5	1	1	1	0	7	27	1000000	7
0	2	3	5	1	1	1	0	7	27	1000000	6.2
0	2	3	5	1	1	1	0	1	27	1000000	6.8
0	2	3	5	1	1	1	0	7	27	1000000	8
0	2	3	5	1	1	1	0	7	27	1000000	7.4
0	4	4	3	1	1	1	0	159.1	27	5000	7.2
0	1	1	3	1	1	1	0	159.1	27	1500	6.2
1	1	1	3	1	1	1	0	78.9	29	7500	7.2
1	1	1	3	1	1	1	2	83.6	28	7500	7.2
0	4	4	3	1	1	1	0	72	26	1450	6.9
0	1	1	1	1	1	1	0	151.45	27	50	7
0	1	1	1	1	1	1	0	151.45	27	50	7
0	1	1	1	1	1	1	0	78.9	29	70	7.1
0	1	1	1	1	1	1	0	88.6	28	70	7.1
0	1	1	3	2	1	1	0	194	26	3830	6.9
0	1	1	3	2	1	1	0	71	29	6000	7
0	1	1	3	2	1	1	0	95.4	28	6000	7
0	1	1	3	2	1	1	0	48.9	27	38000	6.8
0	1	1	3	1	1	1	0	159.1	27	36000	7
0	2	3	3	7	1	1	0	6.5	27	200000	7.6
0	2	3	4	7	1	1	0	153.75	27	660000	7
0	2	3	4	7	1	1	0	6.5	27	660000	7.8
0	2	3	4	7	1	1	0	57.2	27	750000	7.2
0	2	3	5	7	1	1	0	149.7	27	1000000	7.2
0	2	3	5	7	1	1	0	33.5	27	1200000	8
0	2	3	5	7	1	1	0	78.9	29	1250000	7.4
0	2	3	5	7	1	1	0	83.6	28	1250000	7.5
0	2	3	5	7	1	1	0	83.6	28	1573000	7.2
0	2	3	5	7	1	1	0	71	29	1573000	7.2
0	2	3	5	7	1	1	2	33.5	27	2000000	7
0	2	3	5	7	1	1	0	59.4	28	2000000	6.5
0	2	3	5	7	1	1	0	194	26	3300000	7.6
0	2	3	5	7	1	1	0	66.1	23	3300000	8
0	2	3	5	7	1	1	0	62.1	24	3600000	8
0	2	3	5	7	1	1	0	6.5	27	3600000	7.6
0	2	3	5	7	1	1	0	7	27	5000000	7.5
0	2	3	5	7	1	1	0	7	27	5000000	7.5
0	2	3	5	7	1	1	0	83.6	28	5000000	7
0	2	3	5	7	1	1	0	71	29	5000000	7
0	2	3	5	7	1	1	0	30	27	5000000	7.5
0	2	3	5	7	1	1	0	33.5	27	6000000	7.5
0	2	3	5	7	1	1	0	33.5	27	6000000	7.1
0	2	3	5	7	1	1	0	46.6	27	6000000	7.2
0	2	3	5	7	1	1	0	159.1	27	6000000	7.5
0	2	3	5	7	1	1	0	6.5	27	10000000	8
0	2	3	5	7	1	1	0	33.5	27	20000000	8.1
0	2	3	5	7	1	1	0	46.6	27	20000000	7.2
0	2	3	5	7	1	1	0	6.5	27	30000000	7.8
0	2	3	5	7	1	1	0	33.5	27	30000000	8.1
0	2	3	5	7	1	1	0	1	27	30000000	7.5
0	2	3	5	7	1	1	0	65.5	26	33000000	6.8
0	2	3	5	7	1	1	0	48.9	27	34000000	7
0	2	3	4	8	1	1	0	153.75	27	500000	6.8
0	1	1	1	1	1	1	0	71	29	180	7
0	1	1	1	1	1	1	0	95.4	28	180	7.2
0	2	2	3	3	1	1	0	33.5	27	3000	6.6
0	2	2	3	3	1	1	0	57.2	27	3400	6.8
0	2	2	3	3	1	1	0	159.1	27	4000	6.8
0	2	2	3	3	1	1	0	46.6	27	5000	6.8
0	3	5	1	9	1	1	0	159.1	27	70	6.6
0	2	2	3	1	1	1	0	159.1	27	20000	7
0	1	1	2	1	1	1	0	57.2	27	400	6.8
0	1	1	2	1	1	1	0	71	29	480	7
0	1	1	2	1	1	1	0	95.4	28	960	7.2
0	1	1	3	1	1	1	0	153.75	27	1640	6.8
0	1	1	3	1	1	1	0	151.45	27	1900	6.2
0	1	1	2	5	1	1	0	72	26	600	7.6
0	2	2	3	1	1	1	0	65.5	26	16900	7.7
0	2	2	3	1	1	1	0	65.5	26	18000	7.8
0	1	1	1	3	1	1	0	72	26	240	6.8
0	1	1	2	3	1	1	0	46.6	27	430	6.2
0	3	2	3	3	1	1	0	65.5	26	2000	6.7
0	1	1	1	2	1	1	0	83.6	28	100	6.8
0	1	1	1	2	1	1	0	71	29	130	6.9
0	1	1	1	2	1	1	0	72	26	200	7.2
0	1	1	1	2	1	1	0	62.1	24	220	6.8
0	1	1	3	2	1	1	0	149.7	27	1250	6.2
0	1	1	3	2	1	1	0	46.6	27	7100	7.5
0	2	2	3	2	1	1	0	149.7	27	20000	6.2
0	2	2	3	2	1	1	0	95.4	28	20000	6.6
0	2	2	3	2	1	1	0	159.1	27	20000	6.8
0	1	1	2	1	1	1	0	33.5	27	300	6.8
0	1	1	2	2	1	1	0	57.2	27	450	6.2
0	2	2	2	2	1	1	0	52.5	24	520	7.2
0	2	2	3	2	1	1	0	95.4	28	5100	7
0	2	2	3	2	1	1	0	71	29	5100	7
0	2	2	3	2	1	1	0	83.6	28	5400	6.6
0	2	2	3	2	1	1	0	71	29	5400	6.7
0	1	1	1	2	1	1	0	1	27	50	6.8
0	1	1	1	2	1	1	0	1	27	50	6.8
0	6	2	4	1	1	1	0	52.7	24	300000	7.1
0	6	2	4	1	1	1	0	6.5	27	500000	7.8
0	6	2	5	1	1	1	0	65.5	26	1000000	7.2
1	4	4	3	7	1	1	6	1	27	30000	7.2
0	4	4	3	9	1	1	0	159.1	27	1850	7
0	2	3	4	7	1	1	0	33.5	27	800000	6.8
0	2	3	4	7	1	1	0	46.6	27	800000	6.8
0	2	3	5	7	1	1	0	6.5	27	1200000	8.2
0	2	3	3	7	1	1	0	83.6	28	175000	6.6
0	2	3	3	7	1	1	0	78.9	29	175000	6.7
0	2	3	4	7	1	1	0	159.1	27	500000	6.2
0	2	3	4	7	1	1	0	159.1	27	800000	7.2
0	2	3	4	7	1	1	0	159.1	27	800000	7.2
0	2	3	5	7	1	1	0	48.9	27	1200000	7.2
0	2	3	5	7	1	1	0	95.4	28	2900000	6.8
0	2	3	5	7	1	1	0	71	29	2900000	6.9
0	1	1	2	3	1	1	0	46.6	27	880	6.6
0	2	2	3	3	1	1	0	65.5	26	2100	7.2
0	1	1	1	1	1	1	0	71	29	50	7
0	1	1	1	1	1	1	0	153.75	27	60	7.5
0	1	1	1	1	1	1	0	57.2	27	90	7
0	1	1	1	1	1	1	0	71	29	90	6.9
0	1	1	1	1	1	1	0	72	26	100	6.6
1	1	1	1	1	1	1	0	194	26	100	6.6
0	1	1	1	1	1	1	0	95.4	28	110	7.2
0	1	1	1	1	1	1	0	95.4	28	110	7
0	1	1	1	1	1	1	0	65.5	26	130	7.3
0	1	1	1	1	1	1	0	159.1	27	210	6.4
0	1	1	2	1	1	1	0	95.4	28	300	7
0	2	2	1	1	1	1	0	1	27	200	6.8
0	2	2	2	1	1	1	0	7	27	300	7
0	2	2	2	1	1	1	0	1	27	360	7.2
0	2	2	2	1	1	1	0	1	27	360	7.4
0	1	1	1	5	1	1	0	52.7	24	190	7
0	1	1	1	1	1	1	0	52.7	24	50	7.2
0	1	1	1	1	1	1	0	65.5	26	50	6.6
0	1	1	1	1	1	1	0	33.5	27	80	7.1
0	1	1	1	1	1	1	0	6.5	27	90	7.1
0	3	2	1	1	1	1	0	52.7	24	50	6.9
0	3	2	1	1	1	1	0	52.7	24	50	6.9
0	3	2	1	1	1	1	0	52.7	24	50	7.2
0	3	2	1	1	1	1	0	7	27	50	6.9
0	3	2	1	1	1	1	0	7	27	50	6.9
0	3	2	1	1	1	1	0	52.5	24	60	6.9
0	3	2	1	1	1	1	0	72	26	60	7.2
0	3	2	1	1	1	1	0	149.7	27	60	6.5
0	3	2	1	1	1	1	0	7	27	60	6.9
0	3	2	1	1	1	1	0	52.7	24	70	6.6
0	3	2	1	1	1	1	0	52.7	24	80	6.7
0	3	2	1	1	1	1	0	62.1	24	90	6.2
0	3	2	1	1	1	1	0	62.1	24	90	7.2
0	3	2	1	1	1	1	0	159.1	27	90	6.8
0	3	2	1	1	1	1	0	52.7	24	100	6.9
0	3	2	1	1	1	1	0	52.7	24	100	6.8
0	3	2	1	1	1	1	0	72	26	100	6.8
0	3	2	1	1	1	1	0	7	27	100	7.2
0	3	2	1	1	1	1	0	7	27	100	7.2
0	3	2	1	1	1	1	0	194	26	110	6.9
0	3	2	1	1	1	1	0	83.6	28	110	6.3
0	3	2	1	1	1	1	0	78.9	29	110	6.4
0	3	2	1	1	1	1	0	72	26	120	6.6
0	3	2	1	1	1	1	0	65.5	26	120	6.6
0	3	2	1	1	1	1	0	46.6	27	120	7
0	3	2	1	1	1	1	0	52.7	24	130	6.7
0	3	2	1	1	1	1	0	83.6	28	130	6.8
0	3	2	1	1	1	1	0	52.7	24	130	6.7
0	3	2	1	1	1	1	0	72	26	140	7.1
0	3	2	1	1	1	1	0	78.9	29	140	6.9
0	3	2	1	1	1	1	0	72	26	150	6.9
1	3	2	1	1	1	1	0	72	26	150	7.6
0	3	2	1	1	1	1	0	52.7	24	150	6.6
0	3	2	1	1	1	1	0	7	27	160	7
0	3	2	1	1	1	1	0	52.7	24	160	7.4
0	3	2	1	1	1	1	0	57.2	27	160	6.8
0	3	2	1	1	1	1	0	72	26	180	7.5
0	3	2	1	1	1	1	0	6.5	27	180	7.4
0	3	2	1	1	1	1	0	52.7	24	180	6.7
0	3	2	1	1	1	1	0	153.75	27	180	7
0	3	2	1	1	1	1	0	7	27	180	7.8
0	3	2	1	1	1	1	0	65.5	26	200	7
0	3	2	1	1	1	1	0	65.5	26	200	7.8
0	3	2	1	1	1	1	0	65.5	26	200	7.8
0	3	2	1	1	1	1	0	65.5	26	200	7.8
0	3	2	1	1	1	1	0	153.75	27	200	7
0	3	2	2	1	1	1	0	52.7	24	250	6.9
0	3	2	2	1	1	1	0	6.5	27	250	7.2
0	3	2	2	1	1	1	0	7	27	260	6.7
0	3	2	2	1	1	1	0	52.7	24	270	7.4
0	3	2	2	1	1	1	0	194	26	290	5.9
0	3	2	2	1	1	1	0	1	27	300	6.2
0	3	2	2	1	1	1	0	153.75	27	300	7.5
0	3	2	2	1	1	1	0	57.2	27	300	6.8
0	3	2	2	1	1	1	0	57.2	27	320	6.8
0	3	2	2	1	1	1	0	7	27	320	7.5
0	3	2	2	1	1	1	0	72	26	340	8
0	3	2	2	1	1	1	0	57.2	27	340	6.8
0	3	2	2	1	1	1	0	194	26	350	6.3
0	3	2	2	1	1	1	0	194	26	450	7.3
0	3	2	2	1	1	1	0	72	26	470	6.7
1	3	2	2	1	1	1	0	154.15	28	600	7.2
0	4	4	1	7	1	1	0	48.9	27	30	7.2
0	4	4	1	7	1	1	0	65.5	26	120	6.8
0	4	4	1	7	1	1	0	7	27	180	6.6
0	4	4	1	7	1	1	0	194	26	180	6.6
0	4	4	1	7	1	1	0	65.5	26	200	6.8
0	4	4	1	7	1	1	0	65.5	26	200	7.5
0	4	4	1	7	1	1	0	7	27	210	6.6
0	4	4	1	7	1	1	0	159.1	27	210	7.2
0	4	4	1	7	1	1	0	72	26	230	7.1
0	4	4	2	7	1	1	0	159.1	27	300	7
0	4	4	2	7	1	1	0	33.5	27	320	8
0	4	4	2	7	1	1	0	194	26	380	7.3
0	4	4	2	7	1	1	0	159.1	27	400	7
0	4	4	2	7	1	1	0	46.6	27	400	7.2
0	4	4	2	7	1	1	0	46.6	27	410	7.5
0	4	4	2	7	1	1	0	65.5	26	440	7.6
0	4	4	2	7	1	1	0	159.1	27	480	7.2
0	4	4	2	7	1	1	0	154.15	28	500	7.2
0	4	4	2	2	1	1	0	153.75	27	500	7.2
0	4	4	1	1	1	1	0	6.5	27	30	6.5
0	4	4	1	1	1	1	0	1	27	100	6.8
0	4	4	1	1	1	1	0	1	27	100	7
0	4	4	1	1	1	1	0	30	27	100	6.8
0	4	4	1	1	1	1	0	52.7	24	110	7.2
0	4	4	1	1	1	1	0	153.75	27	110	7.2
0	4	4	1	1	1	1	0	65.5	26	120	7.2
0	4	4	1	1	1	1	0	6.5	27	120	7.1
0	4	4	1	1	1	1	0	57.2	27	120	7
0	4	4	1	1	1	1	0	66.1	23	120	6.8
0	4	4	1	1	1	1	0	66.1	23	120	7
0	4	4	1	1	1	1	0	7	27	120	7.2
0	4	4	1	1	1	1	0	48.9	27	150	6.5
0	4	4	1	1	1	1	0	33.5	27	150	6.8
0	4	4	1	1	1	1	0	151.45	27	160	7.2
0	4	4	1	1	1	1	0	159.1	27	170	6.8
0	4	4	1	1	1	1	0	159.1	27	180	6.8
0	4	4	1	1	1	1	0	159.1	27	180	6.8
0	4	4	1	1	1	1	0	159.1	27	180	7
0	4	4	1	1	1	1	0	159.1	27	190	7.5
0	4	4	1	1	1	1	0	159.1	27	190	7.5
0	4	4	1	1	1	1	0	6.5	27	200	7.2
0	4	4	1	1	1	1	0	6.5	27	200	7.5
0	4	4	1	1	1	1	0	6.5	27	200	7.5
0	4	4	1	1	1	1	0	46.6	27	200	6.8
0	4	4	1	1	1	1	0	33.5	27	200	7.2
0	4	4	1	1	1	1	0	33.5	27	200	8.2
0	4	4	1	1	1	1	0	1	27	200	7
0	4	4	1	1	1	1	0	1	27	200	7
0	4	4	1	1	1	1	0	7	27	200	7.6
0	4	4	1	1	1	1	0	7	27	200	7.8
0	4	4	1	1	1	1	0	7	27	200	7.8
0	4	4	1	1	1	1	0	7	27	200	6.6
0	4	4	1	1	1	1	0	62.1	24	210	7.2
0	4	4	1	1	1	1	0	151.45	27	220	6.8
0	4	4	1	1	1	1	0	48.9	27	220	7.5
0	4	4	1	1	1	1	0	7	27	220	8.2
0	4	4	1	1	1	1	0	159.1	27	220	7.2
0	4	4	1	1	1	1	0	52.7	24	230	7.4
0	4	4	1	1	1	1	0	159.1	27	230	7.5
0	4	4	2	1	1	1	0	57.2	27	250	6.8
0	4	4	2	1	1	1	0	159.1	27	260	6.8
0	4	4	2	1	1	1	0	57.2	27	260	7.2
0	4	4	2	1	1	1	0	159.1	27	300	7
0	4	4	2	1	1	1	0	46.6	27	300	7
0	4	4	2	1	1	1	0	7	27	300	7.2
0	4	4	2	1	1	1	0	7	27	300	7.5
0	4	4	2	1	1	1	0	46.6	27	300	7
0	4	4	2	1	1	1	0	46.6	27	300	7
0	4	4	2	1	1	1	0	46.6	27	300	7
0	4	4	2	1	1	1	0	46.6	27	300	7
0	4	4	2	1	1	1	0	46.6	27	300	7
0	4	4	2	1	1	1	0	46.6	27	300	7
0	4	4	2	1	1	1	0	46.6	27	300	7
0	4	4	2	1	1	1	0	46.6	27	300	7
0	4	4	2	1	1	1	0	7	27	300	7
0	4	4	2	1	1	1	0	194	26	310	7.6
0	4	4	2	1	1	1	0	62.1	24	310	7.1
0	4	4	2	1	1	1	0	57.2	27	320	6.8
0	4	4	2	1	1	1	0	62.1	24	340	7.3
0	4	4	2	1	1	1	0	159.1	27	360	7.5
0	4	4	2	1	1	1	0	57.2	27	390	6.8
0	4	4	2	1	1	1	0	46.6	27	400	6.8
0	4	4	2	1	1	1	0	46.6	27	400	7.5
0	4	4	2	1	1	1	0	46.6	27	400	7
0	4	4	2	1	1	1	0	46.6	27	400	7
0	4	4	2	1	1	1	0	46.6	27	400	7
0	4	4	2	1	1	1	0	46.6	27	400	7
0	4	4	2	1	1	1	0	46.6	27	400	7
0	4	4	2	1	1	1	0	46.6	27	400	7
0	4	4	2	1	1	1	0	46.6	27	400	7
0	4	4	2	1	1	1	0	46.6	27	400	7
0	4	4	2	1	1	1	0	46.6	27	400	7
0	4	4	2	1	1	1	0	194	26	430	6.6
0	4	4	2	1	1	1	0	72	26	500	7.2
0	4	4	2	1	1	1	0	33.5	27	500	6.5
0	4	4	2	1	1	1	0	72	26	610	7.6
0	4	4	2	1	1	1	0	66.1	23	610	6.9
0	4	4	2	1	1	1	0	194	26	850	6.3
0	7	4	3	7	1	1	156	59.4	28	22000	6.8
1	2	2	3	2	1	1	0	78.9	29	200000	6.7
1	2	2	3	2	1	1	0	88.6	28	200000	6.6
0	1	1	1	2	1	1	0	33.5	27	200	7.7
0	1	1	1	1	1	1	0	159.1	27	15	7
0	2	3	3	7	1	1	0	33.5	27	30000	7.1
0	2	3	3	7	1	1	0	59.4	28	40000	7
0	2	3	3	7	1	1	0	149.7	27	100000	7
1	2	3	3	7	1	1	0	151.45	27	108000	7.2
1	2	3	3	7	1	1	25	48.9	27	108000	7.2
0	2	3	3	7	1	1	0	52.7	24	108000	7.1
1	2	3	3	7	1	1	0	72	26	108000	6.8
1	2	3	3	7	1	1	2	194	26	108000	6.8
0	2	3	3	7	1	1	0	48.9	27	144000	7
0	2	3	4	7	1	1	0	65.5	26	250000	7.2
0	2	3	4	7	1	1	0	159.1	27	250000	7
0	2	3	4	7	1	1	0	194	26	500000	7.8
0	2	3	4	7	1	1	0	159.1	27	500000	7
0	2	3	4	7	1	1	0	65.5	26	660000	6.8
0	2	3	4	7	1	1	0	7	27	730000	7.5
0	2	3	4	7	1	1	0	7	27	770000	7.1
0	2	3	4	7	1	1	0	151.45	27	770000	7.5
0	2	3	4	7	1	1	0	57.2	27	770000	7.5
0	2	3	4	7	1	1	0	52.7	24	770000	7.7
0	2	3	4	7	1	1	0	62.1	24	770000	7.8
0	2	3	4	7	1	1	0	72	26	770000	8
0	2	3	4	7	1	1	0	194	26	770000	8.1
0	2	3	4	7	1	1	0	153.75	27	770000	7.5
0	2	3	4	7	1	1	0	48.9	27	770000	7.5
0	2	3	4	7	1	1	0	72	26	770000	7.6
0	2	3	4	7	1	1	0	62.1	24	770000	7.7
0	2	3	4	7	1	1	0	52.7	24	770000	7.8
0	2	3	4	7	1	1	0	62.1	24	860000	7.1
0	2	3	4	7	1	1	0	153.75	27	980000	7.5
0	2	3	4	7	1	1	0	57.2	27	980000	7.5
0	2	3	4	7	1	1	0	7	27	980000	7.6
0	2	3	4	7	1	1	0	194	26	980000	7.7
0	2	3	4	7	1	1	0	62.1	24	980000	7.7
0	2	3	4	7	1	1	0	52.7	24	980000	8.1
0	2	3	5	7	1	1	0	52.5	24	1000000	7
0	2	3	5	7	1	1	0	194	26	1000000	7.5
0	2	3	5	7	1	1	0	33.5	27	1000000	7.1
0	2	3	5	7	1	1	0	46.6	27	1200000	7
0	2	3	5	7	1	1	0	194	26	1200000	7
0	2	3	5	7	1	1	0	52.7	24	1200000	7.3
0	2	3	5	7	1	1	0	153.75	27	1260000	7.5
0	2	3	5	7	1	1	0	65.5	26	1260000	8
0	2	3	5	7	1	1	0	66.1	23	1260000	6.9
0	2	3	5	7	1	1	0	46.6	27	1800000	7.2
0	2	3	5	7	1	1	0	52.7	24	3300000	8
0	2	3	5	7	1	1	0	46.6	27	3300000	6.5
0	2	3	5	7	1	1	0	65.5	26	3300000	7.6
0	2	3	5	7	1	1	0	159.1	27	3360000	7.5
0	2	3	5	7	1	1	0	52.7	24	3600000	7.3
0	2	3	5	7	1	1	0	46.6	27	5000000	6.6
0	2	3	5	7	1	1	0	159.1	27	5000000	6.8
0	2	3	5	7	1	1	0	7	27	7000000	7.3
0	2	3	5	7	1	1	0	153.75	27	7000000	7.5
0	2	3	5	7	1	1	0	72	26	7000000	8
0	2	3	5	7	1	1	0	65.5	26	10000000	7.2
0	2	3	5	7	1	1	0	159.1	27	10000000	7
0	2	3	5	7	1	1	0	194	26	36000000	8.2
0	2	3	5	7	1	1	0	52.7	24	50000000	6.3
0	2	3	3	2	1	1	0	52.5	24	60000	7.4
0	2	3	4	8	1	1	0	46.6	27	250000	6.6
0	2	3	4	8	1	1	0	194	26	500000	7.5
0	2	3	4	8	1	1	0	33.5	27	500000	7.3
0	2	3	4	8	1	1	0	57.2	27	500000	7.5
0	2	3	4	8	1	1	0	71	29	500000	7.5
0	2	3	4	8	1	1	0	95.4	28	500000	7.5
0	2	3	5	8	1	1	0	151.45	27	1000000	7.5
0	2	3	5	8	1	1	0	48.9	27	1000000	7.5
0	2	3	5	8	1	1	0	52.7	24	1000000	7.9
0	2	3	5	8	1	1	0	72	26	1000000	8.2
1	2	3	5	8	1	1	0	159.1	27	1000000	7.5
1	2	3	3	6	1	1	0	72	26	50000	7
0	2	3	3	6	1	1	0	66.1	23	200000	7.1
0	2	3	3	6	1	1	0	194	26	200000	7.1
0	2	3	4	6	1	1	0	194	26	500000	7
0	2	3	4	6	1	1	0	159.1	27	500000	6.6
0	2	3	5	6	1	1	0	46.6	27	1000000	7.2
0	2	3	5	6	1	1	0	159.1	27	1000000	6.2
0	2	3	5	6	1	1	0	65.5	26	1000000	7.7
0	2	2	3	1	1	1	0	72	26	25000	6.9
0	2	2	3	1	1	1	0	52.5	24	100000	6.5
0	2	2	3	1	1	1	0	72	26	100000	7.1
1	2	2	3	1	1	1	0	72	26	200000	7.2
1	2	2	3	1	1	1	0	72	26	200000	7.3
0	2	2	3	1	1	1	0	72	26	200000	6.6
0	2	2	4	1	1	1	0	46.6	27	250000	6.6
0	1	1	1	1	1	1	0	95.4	28	200	6.8
0	1	1	1	1	1	1	0	71	29	210	6.9
0	1	1	1	5	1	1	0	71	29	200	7.2
0	1	1	1	5	1	1	0	95.4	28	200	7.2
0	3	2	3	1	1	1	0	154.15	28	2300	6.8
0	3	2	2	3	1	1	0	71	29	980	7
0	3	2	3	3	1	1	0	95.4	28	1000	7.5
0	3	2	3	3	1	1	0	78.9	29	1130	6.9
0	3	2	3	3	1	1	0	83.6	28	1250	7
0	3	2	2	3	1	1	0	194	26	470	6.9
0	3	2	3	3	1	1	0	194	26	1150	5.9
0	3	2	3	3	1	1	1	6.5	27	1230	7.5
0	3	2	3	3	1	1	0	52.7	24	1260	6.6
0	3	2	3	3	1	1	0	6.5	27	1310	6.4
0	3	2	3	3	1	1	0	65.5	26	1430	7.6
0	4	4	3	3	1	1	0	46.6	27	1200	6.3
0	4	4	1	1	1	1	0	154.15	28	230	7.2
1	1	1	2	3	1	1	0	66.1	23	260	7.2
0	1	1	2	3	1	1	0	66.1	23	260	6.1
0	1	1	2	3	1	1	0	52.7	24	290	7.2
0	1	2	3	3	2	1	0	194	26	1800	6.9
0	1	2	3	3	2	1	0	7	27	1800	7.1
0	1	2	3	3	2	1	0	72	26	1900	6.9
0	1	2	3	3	2	1	0	71	29	1980	6.9
0	1	2	3	3	2	1	0	57.2	27	2000	7.1
0	1	2	3	3	2	1	0	52.5	24	2050	6.9
0	1	2	3	3	2	1	0	52.7	24	2060	7
0	1	2	3	3	2	1	0	151.45	27	2090	7.2
0	1	2	3	3	2	1	0	86.1	28	2100	7
0	5	2	2	5	2	1	0	57.2	27	500	7.2
0	5	2	2	5	2	1	0	52.7	24	500	6.4
0	5	2	2	5	2	1	0	86.1	28	500	6.5
0	5	2	2	5	2	1	0	149.7	27	500	6.6
0	5	2	2	5	2	1	0	7	27	500	6.6
0	5	2	2	5	2	1	0	194	26	500	6.6
0	5	2	2	5	2	1	0	52.5	24	500	6.6
0	5	2	2	5	2	1	0	72	26	500	6.8
0	5	2	2	5	2	1	0	71	29	510	6.6
0	2	2	3	1	2	1	0	1	27	2000	6.3
0	2	2	3	1	2	1	0	62.1	24	2900	7.4
0	2	2	3	1	2	1	0	52.7	24	10000	7
0	2	2	3	1	2	1	0	7	27	15000	7.8
0	2	2	3	2	2	1	0	1	27	3000	6.4
0	1	1	2	1	2	1	0	71	29	960	7
0	1	1	3	1	2	1	0	57.2	27	1000	7.2
0	1	1	3	1	2	1	0	95.4	28	1200	7.2
0	1	1	3	1	2	1	0	71	29	1650	7
0	1	1	3	1	2	1	0	95.4	28	3200	7
0	1	1	3	1	2	1	0	71	29	3330	6.9
0	1	1	3	1	2	1	0	7	27	20000	7
0	2	2	3	1	2	1	0	72	26	5000	7
0	2	2	3	1	2	1	0	95.4	28	5750	7.5
0	2	2	3	1	2	1	0	1	27	5800	6.8
0	2	2	3	1	2	1	0	95.4	28	10000	6.6
0	2	2	3	1	2	1	0	95.4	28	10000	6.6
0	2	2	3	1	2	1	0	71	29	10000	6.7
0	2	2	3	1	2	1	0	71	29	10000	6.7
0	2	2	3	1	2	1	0	95.4	28	10000	6.8
0	2	2	3	1	2	1	0	95.4	28	10000	6.8
0	2	2	3	1	2	1	0	95.4	28	10000	6.8
0	2	2	3	1	2	1	0	71	29	10000	6.9
0	2	2	3	1	2	1	0	71	29	10000	6.9
0	2	2	3	1	2	1	0	71	29	10000	6.9
0	2	2	3	1	2	1	0	159.1	27	10000	6.8
0	2	2	3	1	2	1	0	71	29	10000	6.6
0	2	2	3	1	2	1	0	83.6	28	10000	6.5
0	2	2	3	1	2	1	0	61.7	24	10000	6.4
0	2	2	3	1	2	1	0	61.7	24	10000	6.6
0	2	2	3	1	2	1	0	52.7	24	10000	6.4
0	2	2	3	1	2	1	0	71	29	12000	7
0	2	2	3	1	2	1	0	95.4	28	12000	7.5
0	2	2	3	1	2	1	0	33.5	27	15000	7.9
0	2	2	3	1	2	1	0	52.7	24	15000	7.2
0	2	2	3	1	2	1	0	6.5	27	18000	7.4
0	2	2	3	1	2	1	0	71	29	20000	7
0	2	2	3	1	2	1	0	86.1	28	20000	7.3
0	2	2	3	1	2	1	0	7	27	20000	7.5
0	2	2	3	1	2	1	0	83.6	28	20000	6.2
0	2	2	3	1	2	1	0	83.6	28	20000	6.2
0	2	2	3	1	2	1	0	83.6	28	20000	6.2
0	2	2	3	1	2	1	0	71	29	20000	6.3
0	2	2	3	1	2	1	0	71	29	20000	6.3
0	2	2	3	1	2	1	0	71	29	20000	6.3
0	1	1	1	1	2	1	0	7	27	105	7.5
0	2	2	3	2	2	1	0	72	26	200000	6.6
0	1	1	3	1	2	1	0	46.6	27	1500	6.2
0	2	2	3	1	2	1	0	159.1	27	50000	6.2
0	2	2	3	1	2	1	0	194	26	100000	7.4
0	2	2	3	1	2	1	0	65.5	26	100000	6.9
0	2	2	3	1	2	1	0	57.2	27	100000	6.2
0	2	2	3	1	2	1	0	57.2	27	100000	6.2
0	2	2	3	1	2	1	0	151.45	27	100000	6.8
0	2	2	3	1	2	1	0	7	27	200000	7.1
0	2	2	3	1	2	1	0	33.5	27	200000	6.6
0	2	2	4	1	2	1	0	6.5	27	250000	7.3
0	2	2	4	1	2	1	0	46.6	27	250000	6.2
0	2	2	4	1	2	1	0	6.5	27	250000	7.4
0	2	2	4	1	2	1	0	159.1	27	250000	6.8
0	2	2	4	1	2	1	0	194	26	250000	6.8
0	2	2	4	1	2	1	0	65.5	26	250000	7.6
0	2	2	4	1	2	1	0	159.1	27	250000	6.2
0	2	2	4	1	2	1	0	159.1	27	250000	6.2
0	2	2	4	1	2	1	0	159.1	27	250000	7.5
0	2	2	4	1	2	1	0	194	26	250000	6.2
0	2	2	4	1	2	1	0	52.7	24	250000	6.2
0	2	2	4	1	2	1	0	48.9	27	250000	6.6
0	2	2	4	1	2	1	0	52.5	24	250000	7.5
0	2	2	4	1	2	1	0	57.2	27	250000	6.2
0	2	2	4	1	2	1	0	59.4	28	250000	6.2
0	2	2	4	1	2	1	0	153.75	27	250000	7.5
0	2	2	4	1	2	1	0	7	27	250000	6.2
0	2	2	4	1	2	1	0	52.5	24	250000	6.8
0	2	2	4	1	2	1	0	151.45	27	250000	6.6
0	5	2	2	2	2	1	0	57.2	27	310	7.5
0	5	2	2	2	2	1	0	153.75	27	480	7.2
0	5	2	2	2	2	1	0	153.75	27	580	7
0	5	2	2	2	2	1	0	57.2	27	600	7.5
0	5	2	2	2	2	1	0	159.1	27	620	6.6
0	5	2	3	2	2	1	0	154.15	28	1000	7.2
0	5	2	2	1	2	1	0	48.9	27	250	7.2
0	5	2	2	1	2	1	0	159.1	27	280	6.8
0	5	2	2	1	2	1	0	151.45	27	860	6.6
0	2	2	3	1	2	1	0	159.1	27	25000	6.2
0	2	2	3	1	2	1	0	159.1	27	25000	6.8
0	2	2	3	1	2	1	0	6.5	27	30000	6.2
0	2	2	3	1	2	1	0	71	29	50000	6.9
0	2	2	3	1	2	1	0	83.6	28	50000	7
0	3	5	1	9	2	1	0	154.15	28	25	6.8
0	3	5	1	9	2	1	0	72	26	25	6.8
0	3	5	1	9	2	1	0	78.9	29	25	6.9
0	3	5	1	9	2	1	0	88.6	28	30	6.8
0	3	5	1	9	2	1	0	7	27	30	6.2
0	3	5	1	9	2	1	0	52.7	24	50	6.8
0	3	5	1	9	2	1	0	59.4	28	60	6.8
0	3	5	1	9	2	1	0	65.5	26	80	7.2
0	3	5	1	9	2	1	0	66.1	23	90	6.8
0	3	5	1	9	2	1	0	59.4	28	90	6.2
0	2	3	3	7	2	1	0	72	26	100000	7.5
0	2	3	4	7	2	1	0	52.5	24	250000	7.5
0	2	3	5	7	2	1	0	72	26	1000000	7.2
1	2	3	4	8	2	1	0	159.1	27	250000	7.2
0	2	3	4	8	2	1	0	71	29	250000	7.3
0	2	3	4	8	2	1	0	95.4	28	250000	7.5
0	2	3	4	8	2	1	0	194	26	500000	7.3
0	2	3	4	8	2	1	0	72	26	500000	7.2
0	2	3	4	8	2	1	0	62.1	24	500000	7.2
0	2	3	4	8	2	1	0	52.7	24	500000	7.3
0	2	3	4	8	2	1	0	62.1	24	500000	7.4
0	2	3	4	8	2	1	0	7	27	500000	7.7
0	2	3	4	8	2	1	0	7	27	500000	8
0	2	3	4	8	2	1	0	6.5	27	500000	7.5
0	2	3	4	8	2	1	0	33.5	27	500000	7.7
0	2	3	5	8	2	1	0	6.5	27	1000000	7.8
0	2	3	5	8	2	1	0	57.2	27	1000000	6.8
0	2	3	5	8	2	1	0	71	29	1000000	7.4
0	2	3	5	8	2	1	0	95.4	28	1000000	7.5
0	2	3	4	1	2	1	0	194	26	500000	7.5
0	4	4	3	1	2	1	0	72	26	5000	6.2
0	2	3	5	7	2	1	0	159.1	27	4500000	6.6
0	2	3	5	7	2	1	0	33.5	27	5000000	7.2
0	2	3	5	7	2	1	0	71	29	5000000	7.4
0	2	3	5	7	2	1	0	83.6	28	5000000	7.5
0	2	3	5	7	2	1	0	194	26	6000000	7.5
0	2	3	5	7	2	1	0	66.1	23	6000000	7.5
0	2	3	5	7	2	1	0	6.5	27	8000000	6.6
0	2	3	5	7	2	1	0	6.5	27	10000000	7.5
0	2	3	5	7	2	1	0	6.5	27	18000000	8.1
0	2	3	5	8	2	1	0	61.7	24	1000000	6.8
1	2	3	4	3	2	1	0	78.9	29	750000	6.9
1	2	3	4	3	2	1	0	83.6	28	750000	6.8
0	1	1	1	5	2	1	0	7	27	160	7.5
0	1	1	1	5	2	1	0	153.75	27	180	7.2
0	1	1	1	5	2	1	0	7	27	180	7.5
0	1	1	1	5	2	1	0	153.75	27	190	7.2
0	1	1	1	5	2	1	0	7	27	190	7.5
0	1	1	1	5	2	1	0	7	27	190	7.5
0	1	1	1	5	2	1	0	194	26	200	7.1
0	1	1	1	5	2	1	0	7	27	200	7.5
0	1	1	1	5	2	1	0	153.75	27	210	7.2
0	1	1	1	5	2	1	0	153.75	27	210	7.2
0	1	1	1	5	2	1	0	7	27	210	7.5
0	1	1	1	5	2	1	0	153.75	27	230	7.2
0	1	1	1	1	2	1	0	71	29	110	6.5
0	1	1	1	1	2	1	0	95.4	28	130	6.4
0	2	2	3	3	2	1	0	159.1	27	1860	6.2
0	2	2	3	3	2	1	0	65.5	26	2000	7.2
0	2	2	3	3	2	1	0	151.45	27	4000	6.8
0	2	2	3	3	2	1	0	59.4	28	4200	7
0	2	2	3	3	2	1	0	52.7	24	4600	6.6
0	2	2	3	3	2	1	0	149.7	27	5000	6.8
0	2	2	3	3	2	1	0	72	26	5000	6.2
0	1	1	2	1	2	1	0	52.7	24	600	6.2
0	1	1	2	1	2	1	0	71	29	730	6.7
0	1	1	2	1	2	1	0	48.9	27	830	6.2
0	1	1	2	1	2	1	0	95.4	28	830	6.6
0	1	1	3	1	2	1	0	72	26	1450	7.5
0	1	1	3	1	2	1	0	72	26	1600	6.8
1	2	2	3	1	2	1	0	61.7	24	5680	6.4
0	2	2	3	1	2	1	0	61.7	24	6400	6.6
0	1	1	2	3	2	1	0	46.6	27	480	6.2
0	3	2	2	3	2	1	0	159.1	27	260	6.2
0	3	2	3	3	2	1	0	1	27	1500	7.4
0	1	1	2	5	2	1	0	57.2	27	560	6.3
0	3	2	2	5	2	1	0	7	27	400	7.5
0	3	2	2	5	2	1	0	7	27	440	7.5
0	3	2	2	5	2	1	0	65.5	26	500	7
0	3	2	2	5	2	1	0	52.7	24	500	7.3
0	3	2	2	5	2	1	0	153.75	27	680	7.2
0	1	1	1	2	2	1	0	86.1	28	50	6.8
0	1	1	1	2	2	1	0	71	29	60	6.9
0	1	1	3	2	2	1	0	7	27	3250	7.2
0	2	2	3	2	2	1	0	6.5	27	18000	7.2
0	2	2	3	2	2	1	0	52.7	24	20000	7
0	2	2	3	2	2	1	0	194	26	20000	7.5
0	1	1	1	2	2	1	0	52.7	24	220	6.6
0	1	1	2	2	2	1	0	83.6	28	960	7.5
0	1	1	3	2	2	1	0	78.9	29	1210	7.4
0	2	2	2	2	2	1	0	194	26	440	6.8
0	2	2	3	2	2	1	0	72	26	3500	6.2
0	2	2	3	2	2	1	0	52.5	24	4000	6.2
0	2	2	3	2	2	1	0	61.7	24	8500	6.6
0	6	3	5	6	2	1	0	57.2	27	6000000	6.2
0	1	1	1	4	2	1	0	52.7	24	200	6.8
0	4	4	3	7	2	1	0	153.75	27	5160	7.5
0	2	3	4	7	2	1	0	52.5	24	600000	7.5
0	1	1	1	3	2	1	0	194	26	200	7.5
0	1	1	2	3	2	1	0	83.6	28	800	7.5
0	2	2	2	3	2	1	1	149.7	27	500	7.5
0	1	1	1	1	2	1	0	149.7	27	60	7
0	1	1	1	1	2	1	0	71	29	90	7.5
0	1	1	1	1	2	1	0	52.7	24	90	8
1	1	1	1	1	2	1	0	71	29	110	7.1
1	1	1	1	1	2	1	0	95.4	28	110	7.2
0	1	1	1	1	2	1	0	6.5	27	120	6.4
0	1	1	1	1	2	1	0	83.6	28	120	7.5
0	1	1	1	1	2	1	0	83.6	28	120	7.5
0	1	1	1	1	2	1	0	61.7	24	180	7
0	1	1	1	5	2	1	0	159.1	27	70	6.4
0	1	1	1	1	2	1	0	83.6	28	60	7
0	1	1	1	1	2	1	0	71	29	70	7
0	1	1	1	1	2	1	0	95.4	28	120	7
0	1	1	1	1	2	1	0	194	26	160	6.6
0	1	1	1	1	2	1	0	52.7	24	200	7.2
1	3	2	1	1	2	1	0	78.9	29	180	6.5
0	3	2	1	1	2	1	14	78.9	29	180	6.5
0	3	2	1	1	2	1	0	78.9	29	180	6.5
0	3	2	1	1	2	1	0	66.1	23	200	7.2
0	3	2	1	1	2	1	14	83.6	28	200	6.4
1	3	2	1	1	2	1	0	83.6	28	240	6.4
0	3	2	2	1	2	1	17	83.6	28	250	6.4
0	3	2	1	1	2	1	0	65.5	26	50	7.7
0	3	2	1	1	2	1	0	46.6	27	60	6.2
0	3	2	1	1	2	1	0	52.7	24	100	7.5
0	3	2	1	1	2	1	0	86.1	28	100	7
0	3	2	1	1	2	1	0	194	26	120	7.3
0	3	2	1	1	2	1	0	159.1	27	120	6.4
0	3	2	1	1	2	1	0	153.75	27	120	7.2
0	3	2	1	1	2	1	0	153.75	27	120	7.2
0	3	2	1	1	2	1	0	46.6	27	120	6.8
0	3	2	1	1	2	1	0	71	29	140	6.9
0	3	2	1	1	2	1	0	46.6	27	150	6.2
0	3	2	1	1	2	1	0	95.4	28	150	6.4
0	3	2	1	1	2	1	0	71	29	180	6.5
0	3	2	1	1	2	1	0	52.7	24	200	7.5
0	3	2	1	1	2	1	0	72	26	200	7.2
0	3	2	1	1	2	1	0	72	26	200	7.2
0	3	2	1	1	2	1	0	72	26	200	7.2
0	3	2	1	1	2	1	0	52.7	24	200	6.2
0	3	2	2	1	2	1	0	52.7	24	250	6.8
0	3	2	2	1	2	1	0	72	26	300	7.2
0	3	2	2	1	2	1	0	65.5	26	820	6.7
0	4	4	1	7	2	1	0	71	29	75	7.5
0	4	4	1	7	2	1	0	78.9	29	110	6.9
0	4	4	1	7	2	1	0	83.6	28	120	6.8
0	4	4	1	7	2	1	0	83.6	28	120	7.5
0	4	4	1	7	2	1	0	154.15	28	160	7.5
0	4	4	1	7	2	1	0	65.5	26	200	7.2
0	4	4	1	7	2	1	0	159.1	27	200	6.8
0	4	4	1	7	2	1	0	65.5	26	200	7.2
0	4	4	1	7	2	1	0	65.5	26	200	7.2
0	4	4	1	7	2	1	0	65.5	26	200	7.2
0	4	4	1	7	2	1	0	65.5	26	200	7.5
0	4	4	1	7	2	1	0	95.4	28	210	7.2
0	4	4	1	7	2	1	0	71	29	230	7.3
0	4	4	2	7	2	1	0	52.7	24	300	7.6
0	4	4	2	7	2	1	0	65.5	26	300	7.5
0	4	4	2	7	2	1	0	194	26	310	7.3
0	4	4	2	7	2	1	0	72	26	330	7.8
0	4	4	2	7	2	1	0	72	26	330	7
0	4	4	2	7	2	1	0	159.1	27	350	7.5
0	4	4	2	7	2	1	0	1	27	360	7.6
0	4	4	2	7	2	1	0	78.9	29	370	7.5
0	4	4	2	7	2	1	0	88.6	28	380	7.5
0	4	4	2	7	2	1	0	78.9	29	390	7.3
0	4	4	2	7	2	1	0	159.1	27	400	7
0	4	4	2	7	2	1	0	46.6	27	400	6.8
0	4	4	2	7	2	1	0	46.6	27	400	7.2
0	4	4	2	7	2	1	0	88.6	28	410	7.2
0	4	4	2	7	2	1	0	78.9	29	430	7.3
0	4	4	2	7	2	1	0	78.9	29	440	7.3
0	4	4	2	7	2	1	0	72	26	450	7.5
1	4	4	2	7	2	1	0	83.6	28	450	7.5
0	4	4	2	7	2	1	0	88.6	28	460	7.2
0	4	4	2	7	2	1	0	194	26	500	7.2
0	4	4	2	7	2	1	0	65.5	26	500	7.5
0	4	4	2	7	2	1	2	95.4	28	500	7.2
0	4	4	2	7	2	1	0	65.5	26	500	7.5
0	4	4	2	7	2	1	0	66.1	23	500	7.2
0	4	4	2	7	2	1	0	52.7	24	500	6.8
0	4	4	2	7	2	1	0	66.1	23	500	7.2
0	4	4	2	7	2	1	0	72	26	500	7.5
0	4	4	2	7	2	1	0	72	26	500	7.2
0	4	4	2	7	2	1	0	154.15	28	500	7.5
0	4	4	2	7	2	1	0	1	27	500	7.5
0	4	4	2	7	2	1	0	72	26	500	7.5
0	4	4	2	7	2	1	0	1	27	500	7.2
0	4	4	2	7	2	1	0	154.15	28	500	7.2
0	4	4	2	7	2	1	0	1	27	500	7.2
0	4	4	2	7	2	1	0	72	26	500	7.2
0	4	4	2	7	2	1	0	1	27	500	7.5
0	4	4	2	7	2	1	0	194	26	500	7.5
0	4	4	2	7	2	1	1	71	29	520	7.3
0	4	4	2	7	2	1	0	59.4	28	530	7.2
0	4	4	2	7	2	1	0	88.6	28	540	7.2
0	4	4	2	7	2	1	0	59.4	28	540	7.2
1	4	4	2	7	2	1	0	78.9	29	560	7.5
0	4	4	2	7	2	1	0	78.9	29	570	7.5
0	4	4	2	7	2	1	0	78.9	29	580	7.3
0	4	4	2	7	2	1	0	59.4	28	590	7.5
0	4	4	2	7	2	1	0	83.6	28	600	7.5
0	4	4	2	7	2	1	0	88.6	28	620	7.2
0	4	4	2	7	2	1	0	59.4	28	620	7.5
0	4	4	2	7	2	1	0	71	29	620	7.5
0	4	4	2	7	2	1	0	88.6	28	680	7.5
0	4	4	2	7	2	1	0	83.6	28	730	7.5
0	4	4	2	7	2	1	0	153.75	27	800	6.8
0	4	4	2	7	2	1	0	71	29	820	7.5
0	4	4	2	7	2	1	0	71	29	850	7.5
0	4	4	2	7	2	1	0	83.6	28	900	7.5
0	4	4	3	7	2	1	0	151.45	27	2300	7.2
0	4	4	3	7	2	1	0	1	27	2950	7.4
0	4	4	1	2	2	1	0	6.5	27	100	7.2
0	4	4	2	2	2	1	0	159.1	27	300	7.2
0	4	4	2	2	2	1	0	159.1	27	400	7.2
0	4	4	1	1	2	1	0	57.2	27	30	7.2
0	4	4	1	1	2	1	0	57.2	27	30	7.2
0	4	4	1	1	2	1	0	71	29	40	7.5
0	4	4	1	1	2	1	0	83.6	28	40	7.2
0	4	4	1	1	2	1	0	71	29	40	7.5
0	4	4	1	1	2	1	0	71	29	40	7.3
0	4	4	1	1	2	1	0	7	27	40	7
0	4	4	1	1	2	1	0	62.1	24	40	6.8
0	4	4	1	1	2	1	0	57.2	27	40	7.2
0	4	4	1	1	2	1	0	57.2	27	40	7.2
0	4	4	1	1	2	1	0	57.2	27	40	7.2
0	4	4	1	1	2	1	0	57.2	27	40	6.8
0	4	4	1	1	2	1	0	57.2	27	40	6.8
0	4	4	1	1	2	1	0	57.2	27	40	6.8
0	4	4	1	1	2	1	0	57.2	27	40	7.5
0	4	4	1	1	2	1	0	57.2	27	40	6.8
0	4	4	1	1	2	1	0	71	29	40	7.3
0	4	4	1	1	2	1	0	71	29	45	7.5
0	4	4	1	1	2	1	0	6.5	27	50	7.9
0	4	4	1	1	2	1	0	149.7	27	50	7.2
0	4	4	1	1	2	1	0	151.45	27	60	7
0	4	4	1	1	2	1	0	86.1	28	60	6.2
0	4	4	1	1	2	1	0	86.1	28	60	7.2
0	4	4	1	1	2	1	0	86.1	28	60	7.5
0	4	4	1	1	2	1	0	86.1	28	60	7.5
0	4	4	1	1	2	1	0	86.1	28	60	7.2
0	4	4	1	1	2	1	0	86.1	28	60	6.8
0	4	4	1	1	2	1	0	78.9	29	80	6.3
0	4	4	1	1	2	1	0	83.6	28	80	6.8
0	4	4	1	1	2	1	0	83.6	28	80	7.2
0	4	4	1	1	2	1	0	78.9	29	80	7.5
0	4	4	1	1	2	1	0	83.6	28	80	7.5
0	4	4	1	1	2	1	0	71	29	80	7.5
0	4	4	1	1	2	1	0	71	29	80	7.5
0	4	4	1	1	2	1	0	83.6	28	80	7.5
0	4	4	1	1	2	1	0	71	29	80	7.3
0	4	4	1	1	2	1	0	71	29	80	7.5
0	4	4	1	1	2	1	0	57.2	27	90	7.2
0	4	4	1	1	2	1	0	88.6	28	90	7
0	4	4	1	1	2	1	0	78.9	29	90	7.2
0	4	4	1	1	2	1	0	78.9	29	90	6.9
0	4	4	1	1	2	1	0	71	29	90	7.3
0	4	4	1	1	2	1	0	83.6	28	90	7.5
0	4	4	1	1	2	1	0	71	29	90	7.3
0	4	4	1	1	2	1	0	154.15	28	90	7.5
0	4	4	1	1	2	1	0	153.75	27	90	7.5
1	4	4	1	1	2	1	0	153.75	27	90	7.2
0	4	4	1	1	2	1	0	86.1	28	90	6.8
0	4	4	1	1	2	1	0	88.6	28	100	7
0	4	4	1	1	2	1	0	88.6	28	100	7
0	4	4	1	1	2	1	0	88.6	28	100	7
0	4	4	1	1	2	1	0	83.6	28	100	7.2
0	4	4	1	1	2	1	0	83.6	28	100	7.5
0	4	4	1	1	2	1	0	86.1	28	100	6.6
0	4	4	1	1	2	1	0	86.1	28	100	6.8
0	4	4	1	1	2	1	0	65.5	26	100	7.2
0	4	4	1	1	2	1	0	59.4	28	100	7
0	4	4	1	1	2	1	0	154.15	28	100	7.5
0	4	4	1	1	2	1	0	154.15	28	100	7.5
0	4	4	1	1	2	1	0	65.5	26	100	7.2
0	4	4	1	1	2	1	0	65.5	26	100	6.6
0	4	4	1	1	2	1	0	57.2	27	100	7.5
0	4	4	1	1	2	1	0	83.6	28	100	7.2
0	4	4	1	1	2	1	0	78.9	29	110	7.2
0	4	4	1	1	2	1	0	88.6	28	110	7
0	4	4	1	1	2	1	0	78.9	29	110	7.2
0	4	4	1	1	2	1	0	78.9	29	110	7.5
0	4	4	1	1	2	1	0	86.1	28	110	7.2
0	4	4	1	1	2	1	0	71	29	110	7.5
0	4	4	1	1	2	1	0	159.1	27	110	7
0	4	4	1	1	2	1	0	48.9	27	110	7.2
0	4	4	1	1	2	1	0	48.9	27	110	7.5
0	4	4	1	1	2	1	0	71	29	110	6.9
0	4	4	1	1	2	1	0	57.2	27	120	6.8
0	4	4	1	1	2	1	0	88.6	28	120	7
0	4	4	1	1	2	1	0	78.9	29	120	7.1
0	4	4	1	1	2	1	0	78.9	29	120	7
0	4	4	1	1	2	1	0	78.9	29	120	7
0	4	4	1	1	2	1	0	83.6	28	120	6
0	4	4	1	1	2	1	0	83.6	28	120	7.2
0	4	4	1	1	2	1	0	78.9	29	120	7.3
0	4	4	1	1	2	1	0	78.9	29	120	7.5
0	4	4	1	1	2	1	0	71	29	120	7.3
0	4	4	1	1	2	1	0	83.6	28	120	7.2
0	4	4	1	1	2	1	0	71	29	120	7.3
0	4	4	1	1	2	1	0	78.9	29	120	7.5
0	4	4	1	1	2	1	0	83.6	28	120	7.5
0	4	4	1	1	2	1	0	83.6	28	120	7.5
0	4	4	1	1	2	1	0	71	29	120	6.9
0	4	4	1	1	2	1	0	86.1	28	120	7.5
0	4	4	1	1	2	1	0	71	29	120	6.3
0	4	4	1	1	2	1	0	86.1	28	120	7
0	4	4	1	1	2	1	0	71	29	120	7.2
0	4	4	1	1	2	1	0	71	29	120	6.9
0	4	4	1	1	2	1	0	6.5	27	120	7.5
0	4	4	1	1	2	1	0	48.9	27	120	6.8
0	4	4	1	1	2	1	0	48.9	27	120	7.5
0	4	4	1	1	2	1	0	48.9	27	120	7
0	4	4	1	1	2	1	0	48.9	27	120	6.2
0	4	4	1	1	2	1	0	48.9	27	120	7
0	4	4	1	1	2	1	0	57.2	27	120	7.2
0	4	4	1	1	2	1	0	57.2	27	120	7.5
0	4	4	1	1	2	1	0	153.75	27	120	6.8
0	4	4	1	1	2	1	0	154.15	28	120	6.6
0	4	4	1	1	2	1	0	48.9	27	120	6.8
0	4	4	1	1	2	1	0	52.7	24	120	7.1
0	4	4	1	1	2	1	0	57.2	27	120	7.2
0	4	4	1	1	2	1	0	57.2	27	120	7.2
0	4	4	1	1	2	1	0	57.2	27	120	7.2
0	4	4	1	1	2	1	0	57.2	27	120	7.2
0	4	4	1	1	2	1	0	57.2	27	120	7.2
0	4	4	1	1	2	1	0	57.2	27	120	7.2
0	4	4	1	1	2	1	0	95.4	28	120	7.2
0	4	4	1	1	2	1	0	153.75	27	120	6.8
0	4	4	1	1	2	1	0	153.75	27	120	7.2
0	4	4	1	1	2	1	0	71	29	120	7.5
0	4	4	1	1	2	1	0	78.9	29	120	7.3
0	4	4	1	1	2	1	0	86.1	28	122	7.5
0	4	4	1	1	2	1	0	62.1	24	130	8.1
0	4	4	1	1	2	1	0	154.15	28	130	7.2
0	4	4	1	1	2	1	0	48.9	27	130	6.8
0	4	4	1	1	2	1	0	159.1	27	130	7.2
0	4	4	1	1	2	1	0	57.2	27	130	6.8
0	4	4	1	1	2	1	0	57.2	27	130	7.2
0	4	4	1	1	2	1	0	153.75	27	130	7.5
0	4	4	1	1	2	1	0	153.75	27	130	6.6
0	4	4	1	1	2	1	0	153.75	27	130	6.8
0	4	4	1	1	2	1	0	72	26	130	7.5
0	4	4	1	1	2	1	0	159.1	27	130	7.5
0	4	4	1	1	2	1	0	78.9	29	140	7
0	4	4	1	1	2	1	0	151.45	27	140	7.5
0	4	4	1	1	2	1	0	59.4	28	140	7.2
0	4	4	1	1	2	1	0	154.15	28	140	7.2
0	4	4	1	1	2	1	0	46.6	27	140	7.2
0	4	4	1	1	2	1	0	159.1	27	140	6.8
0	4	4	1	1	2	1	0	48.9	27	140	7.5
0	4	4	1	1	2	1	0	159.1	27	140	6.8
0	4	4	1	1	2	1	0	48.9	27	140	7
0	4	4	1	1	2	1	0	48.9	27	140	7
0	4	4	1	1	2	1	0	153.75	27	140	6.8
0	4	4	1	1	2	1	0	48.9	27	140	7
0	4	4	1	1	2	1	0	48.9	27	140	7
0	4	4	1	1	2	1	0	159.1	27	140	6.8
0	4	4	1	1	2	1	0	159.1	27	140	7.5
0	4	4	1	1	2	1	0	159.1	27	140	6.8
0	4	4	1	1	2	1	0	78.9	29	150	7.5
0	4	4	1	1	2	1	0	57.2	27	150	7.2
0	4	4	1	1	2	1	0	83.6	28	150	7.5
0	4	4	1	1	2	1	0	65.5	26	150	6.8
0	4	4	1	1	2	1	0	48.9	27	150	7
0	4	4	1	1	2	1	0	48.9	27	150	7
0	4	4	1	1	2	1	0	46.6	27	150	7
0	4	4	1	1	2	1	0	33.5	27	150	6.8
0	4	4	1	1	2	1	0	72	26	150	7.5
0	4	4	1	1	2	1	0	72	27	150	6.8
0	4	4	1	1	2	1	0	88.6	28	160	7
0	4	4	1	1	2	1	0	86.1	28	160	7.5
0	4	4	1	1	2	1	0	154.15	28	160	7.2
0	4	4	1	1	2	1	0	48.9	27	160	7.5
0	4	4	1	1	2	1	0	46.6	27	160	7.2
0	4	4	1	1	2	1	0	159.1	27	160	7.2
0	4	4	1	1	2	1	0	48.9	27	160	7.2
0	4	4	1	1	2	1	0	159.1	27	160	6.8
0	4	4	1	1	2	1	0	159.1	27	160	6.6
0	4	4	1	1	2	1	0	153.75	27	160	7.5
0	4	4	1	1	2	1	0	153.75	27	160	6.2
0	4	4	1	1	2	1	0	57.2	27	160	7.2
0	4	4	1	1	2	1	0	151.45	27	170	7.2
0	4	4	1	1	2	1	0	71	29	170	7.3
0	4	4	1	1	2	1	0	59.4	28	170	7.2
0	4	4	1	1	2	1	0	59.4	28	170	7.2
0	4	4	1	1	2	1	0	59.4	28	170	7.2
0	4	4	1	1	2	1	0	159.1	27	170	7.5
0	4	4	1	1	2	1	0	57.2	27	170	7.2
0	4	4	1	1	2	1	0	61.7	24	180	7.4
0	4	4	1	1	2	1	0	83.6	28	180	7.5
0	4	4	1	1	2	1	0	52.7	24	180	7.6
0	4	4	1	1	2	1	0	83.6	28	180	7.2
0	4	4	1	1	2	1	0	71	29	180	7.3
0	4	4	1	1	2	1	0	71	29	180	6.7
0	4	4	1	1	2	1	0	59.4	28	180	7.5
0	4	4	1	1	2	1	0	46.6	27	180	7
0	4	4	1	1	2	1	0	159.1	27	180	7.2
0	4	4	1	1	2	1	0	159.1	27	180	7.2
0	4	4	1	1	2	1	0	57.2	27	180	7.2
0	4	4	1	1	2	1	0	48.9	27	180	7
0	4	4	1	1	2	1	0	48.9	27	180	7
0	4	4	1	1	2	1	0	46.6	27	190	7.2
0	4	4	1	1	2	1	0	159.1	27	190	6.8
0	4	4	1	1	2	1	0	159.1	27	190	6.8
0	4	4	1	1	2	1	0	159.1	27	190	7.2
0	4	4	1	1	2	1	0	159.1	27	190	7.5
0	4	4	1	1	2	1	0	159.1	27	190	7
0	4	4	1	1	2	1	0	159.1	27	190	6.8
0	4	4	1	1	2	1	0	159.1	27	190	7
0	4	4	1	1	2	1	0	159.1	27	190	7.2
0	4	4	1	1	2	1	0	46.6	27	190	6.8
0	4	4	1	1	2	1	0	57.2	27	190	6.8
0	4	4	1	1	2	1	0	48.9	27	190	7
0	4	4	1	1	2	1	0	6.5	27	200	7.5
0	4	4	1	1	2	1	0	65.5	26	200	7.5
0	4	4	1	1	2	1	0	65.5	26	200	7.5
0	4	4	1	1	2	1	0	65.5	26	200	7.2
0	4	4	1	1	2	1	0	65.5	26	200	7.8
0	4	4	1	1	2	1	0	65.5	26	200	7.2
0	4	4	1	1	2	1	0	159.1	27	200	7.5
0	4	4	1	1	2	1	0	48.9	27	200	7
0	4	4	1	1	2	1	0	6.5	27	200	7.5
0	4	4	1	1	2	1	0	6.5	27	200	7.5
0	4	4	1	1	2	1	0	6.5	27	200	7.5
0	4	4	1	1	2	1	0	33.5	27	200	6.9
0	4	4	1	1	2	1	0	159.1	27	200	7.2
0	4	4	1	1	2	1	0	65.5	26	200	7.5
0	4	4	1	1	2	1	0	65.5	26	200	7.2
0	4	4	1	1	2	1	0	65.5	26	200	7.2
0	4	4	1	1	2	1	0	33.5	27	200	7.5
0	4	4	1	1	2	1	0	33.5	27	200	7.2
0	4	4	1	1	2	1	0	159.1	27	200	7.5
0	4	4	1	1	2	1	0	65.5	26	200	7.2
0	4	4	1	1	2	1	0	65.5	26	200	7.2
0	4	4	1	1	2	1	0	33.5	27	200	7.2
0	4	4	1	1	2	1	0	65.5	26	200	7
0	4	4	1	1	2	1	0	65.5	26	200	7.2
0	4	4	1	1	2	1	0	1	27	200	6.9
0	4	4	1	1	2	1	0	72	26	200	6.3
0	4	4	1	1	2	1	0	72	26	200	7.5
0	4	4	1	1	2	1	0	1	27	200	6.8
0	4	4	1	1	2	1	0	1	27	200	7.5
0	4	4	1	1	2	1	0	72	26	200	7.5
0	4	4	1	1	2	1	0	153.75	27	200	6.8
0	4	4	1	1	2	1	0	65.5	26	200	7
0	4	4	1	1	2	1	0	65.5	26	200	7.5
0	4	4	1	1	2	1	0	153.75	27	200	6.2
0	4	4	1	1	2	1	0	65.5	26	200	7
0	4	4	1	1	2	1	0	65.5	26	200	7.2
0	4	4	1	1	2	1	0	7	27	200	7.5
0	4	4	1	1	2	1	0	153.75	27	200	7.2
0	4	4	1	1	2	1	0	7	27	200	7.4
0	4	4	1	1	2	1	0	72	26	200	6.8
0	4	4	1	1	2	1	0	72	26	200	6.6
0	4	4	1	1	2	1	0	72	26	200	7.5
0	4	4	1	1	2	1	0	72	26	200	6.8
0	4	4	1	1	2	1	0	72	26	200	6.8
0	4	4	1	1	2	1	0	72	26	200	6.8
0	4	4	1	1	2	1	0	72	26	200	7.5
0	4	4	1	1	2	1	0	72	26	200	7.5
0	4	4	1	1	2	1	0	72	26	200	7.5
0	4	4	1	1	2	1	0	72	26	200	7.6
0	4	4	1	1	2	1	0	1	27	200	7.4
0	4	4	1	1	2	1	0	1	27	200	7
0	4	4	1	1	2	1	0	72	26	200	7.8
0	4	4	1	1	2	1	0	1	27	200	6.8
0	4	4	1	1	2	1	0	7	27	200	7
0	4	4	1	1	2	1	0	7	27	200	7.2
0	4	4	1	1	2	1	0	7	27	200	7.5
0	4	4	1	1	2	1	0	153.75	27	200	7.5
0	4	4	1	1	2	1	0	153.75	27	200	6.6
0	4	4	1	1	2	1	0	7	27	200	7.5
0	4	4	1	1	2	1	0	194	26	200	7.5
0	4	4	1	1	2	1	0	194	26	200	7.5
0	4	4	1	1	2	1	0	61.7	24	210	7
0	4	4	1	1	2	1	0	48.9	27	210	7
0	4	4	1	1	2	1	0	159.1	27	210	7.2
0	4	4	1	1	2	1	0	48.9	27	210	7.2
0	4	4	1	1	2	1	0	159.1	27	210	7.5
0	4	4	1	1	2	1	0	159.1	27	210	7.5
0	4	4	1	1	2	1	0	159.1	27	210	6.6
0	4	4	1	1	2	1	0	46.6	27	210	6.8
0	4	4	1	1	2	1	0	57.2	27	210	6.8
0	4	4	1	1	2	1	0	57.2	27	210	6.8
0	4	4	1	1	2	1	0	7	27	220	8
0	4	4	1	1	2	1	0	194	26	220	8
0	4	4	1	1	2	1	0	159.1	27	220	7
0	4	4	1	1	2	1	0	159.1	27	220	7.5
0	4	4	1	1	2	1	0	48.9	27	220	6.8
0	4	4	1	1	2	1	0	1	27	220	6.8
0	4	4	1	1	2	1	0	159.1	27	230	7.5
0	4	4	1	1	2	1	0	48.9	27	230	7.5
0	4	4	1	1	2	1	0	52.5	24	240	7.2
0	4	4	1	1	2	1	0	46.6	27	240	7
0	4	4	2	1	2	1	0	83.6	28	250	7.5
0	4	4	2	1	2	1	0	48.9	27	250	6.8
0	4	4	2	1	2	1	0	46.6	27	250	7
0	4	4	2	1	2	1	0	48.9	27	260	7.2
0	4	4	2	1	2	1	0	57.2	27	260	6.8
1	4	4	2	1	2	1	0	62.1	24	280	7.5
0	4	4	2	1	2	1	0	71	29	290	7.5
0	4	4	2	1	2	1	0	65.5	26	300	7.5
0	4	4	2	1	2	1	0	62.1	24	300	7.2
0	4	4	2	1	2	1	0	46.6	27	300	7
0	4	4	2	1	2	1	0	33.5	27	300	7.2
0	4	4	2	1	2	1	0	33.5	27	300	7.2
0	4	4	2	1	2	1	0	46.6	27	300	6.8
0	4	4	2	1	2	1	0	46.6	27	300	7.2
0	4	4	2	1	2	1	0	72	26	300	6.2
0	4	4	2	1	2	1	0	7	27	300	7.2
0	4	4	2	1	2	1	0	7	27	300	7.8
0	4	4	2	1	2	1	0	1	27	300	7.4
0	4	4	2	1	2	1	0	72	26	300	7.5
0	4	4	2	1	2	1	0	1	27	300	7.4
0	4	4	2	1	2	1	0	1	27	300	7.4
0	4	4	2	1	2	1	0	1	27	300	7.4
0	4	4	2	1	2	1	0	7	27	300	7.2
0	4	4	2	1	2	1	0	7	27	300	7.5
0	4	4	2	1	2	1	0	7	27	300	7
0	4	4	2	1	2	1	0	7	27	300	6.8
0	4	4	2	1	2	1	0	7	27	300	7.6
0	4	4	2	1	2	1	0	153.75	27	300	6.6
0	4	4	2	1	2	1	0	65.5	26	300	7.5
0	4	4	2	1	2	1	0	65.5	26	300	7.5
0	4	4	2	1	2	1	0	153.75	27	310	7
0	4	4	2	1	2	1	0	48.9	27	310	7
0	4	4	2	1	2	1	0	154.15	28	320	7.2
0	4	4	2	1	2	1	0	46.6	27	320	7
0	4	4	2	1	2	1	0	46.6	27	340	7
0	4	4	2	1	2	1	0	46.6	27	350	7
0	4	4	2	1	2	1	0	46.6	27	390	7
0	4	4	2	1	2	1	0	46.6	27	400	7.2
0	4	4	2	1	2	1	0	46.6	27	400	7
0	4	4	2	1	2	1	0	46.6	27	400	6.8
0	4	4	2	1	2	1	0	46.6	27	400	7.5
0	4	4	2	1	2	1	0	46.6	27	400	7.5
0	4	4	2	1	2	1	0	46.6	27	400	7.5
0	4	4	2	1	2	1	0	46.6	27	400	7.5
0	4	4	2	1	2	1	0	159.1	27	400	7.5
0	4	4	2	1	2	1	0	46.6	27	400	7.5
0	4	4	2	1	2	1	0	46.6	27	400	6.8
0	4	4	2	1	2	1	0	46.6	27	400	7
0	4	4	2	1	2	1	0	46.6	27	400	7.2
0	4	4	2	1	2	1	0	46.6	27	400	7.5
0	4	4	2	1	2	1	0	46.6	27	400	7.2
0	4	4	2	1	2	1	0	46.6	27	400	7.2
0	4	4	2	1	2	1	0	159.1	27	400	7.5
0	4	4	2	1	2	1	0	194	26	410	7.3
0	4	4	2	1	2	1	0	72	26	420	7
0	4	4	2	1	2	1	0	61.7	24	500	7
0	4	4	2	1	2	1	0	52.7	24	500	7
0	4	4	2	1	2	1	0	194	26	500	7.2
0	4	4	2	1	2	1	0	194	26	500	7.2
0	4	4	2	1	2	1	0	52.5	24	500	7.2
0	4	4	2	1	2	1	0	1	27	500	7.5
0	4	4	2	1	2	1	0	72	26	500	7.5
1	4	4	2	1	2	1	0	33.5	27	500	7.2
0	4	4	2	1	2	1	0	194	26	500	7.2
0	4	4	2	1	2	1	0	52.7	24	500	7.2
0	4	4	2	1	2	1	0	66.1	23	500	7.2
0	4	4	2	1	2	1	0	66.1	23	500	7.2
0	4	4	2	1	2	1	0	52.7	24	500	7.2
0	4	4	2	1	2	1	0	72	26	500	7.2
0	4	4	2	1	2	1	0	1	27	500	7.2
0	4	4	2	1	2	1	0	72	26	500	7.2
0	4	4	2	1	2	1	0	1	27	500	7.2
0	4	4	2	1	2	1	0	72	26	500	7.2
0	4	4	2	1	2	1	0	61.7	24	500	7.2
0	4	4	2	1	2	1	0	194	26	500	7
0	4	4	2	1	2	1	0	52.7	24	500	7.2
0	4	4	2	1	2	1	0	52.7	24	500	7.2
0	4	4	2	1	2	1	0	154.15	28	500	7.5
0	4	4	2	1	2	1	0	72	26	500	7.5
0	4	4	2	1	2	1	0	72	26	500	7.5
0	4	4	2	1	2	1	0	194	26	500	7.5
0	4	4	2	1	2	1	0	66.1	23	500	7.2
0	4	4	2	1	2	1	0	7	27	500	7.5
0	4	4	2	1	2	1	0	194	26	500	7.2
0	4	4	2	1	2	1	0	66.1	23	500	6.8
0	4	4	2	1	2	1	0	66.1	23	500	6.8
0	4	4	2	1	2	1	0	194	26	500	6.8
0	4	4	2	1	2	1	0	194	26	500	6.8
0	4	4	2	1	2	1	0	33.5	27	500	7.5
0	4	4	2	1	2	1	0	33.5	27	500	7.5
0	4	4	2	1	2	1	0	1	27	520	7.2
0	4	4	2	1	2	1	0	1	27	520	7.2
0	4	4	2	1	2	1	0	52.7	24	580	7.6
0	4	4	2	1	2	1	0	1	27	620	7.7
0	4	4	2	1	2	1	0	52.5	24	800	7.2
0	4	4	3	1	2	1	0	52.7	24	1000	7.6
0	4	4	3	1	2	1	0	52.7	24	1000	7.9
0	4	4	3	1	2	1	0	72	26	1000	6.8
0	4	4	3	1	2	1	0	52.5	24	1100	6.8
0	4	4	3	1	2	1	0	6.5	27	2000	7.7
0	1	1	3	1	2	1	0	95.4	28	3000	6.8
0	1	1	3	1	2	1	0	71	29	3150	6.9
0	2	2	3	2	2	1	0	57.2	27	200000	6.8
0	2	2	3	1	2	1	0	33.5	27	200000	7.3
0	1	1	1	1	2	1	0	59.4	28	30	7.2
0	1	1	1	1	2	1	0	78.9	29	100	7.3
0	1	1	1	1	2	1	0	83.6	28	100	7.5
0	2	3	4	7	2	1	0	194	26	750000	7
0	2	3	5	7	2	1	0	71	29	1000000	7.2
0	2	3	5	7	2	1	0	83.6	28	1000000	7.2
0	2	3	5	7	2	1	0	7	27	1000000	7.5
0	2	3	5	7	2	1	0	194	26	1000000	7
1	2	3	5	7	2	1	0	153.75	27	1160000	7.2
0	2	3	5	7	2	1	0	95.4	28	1160000	7
0	2	3	5	7	2	1	0	7	27	1200000	7.2
0	2	3	5	7	2	1	0	71	29	3200000	7
0	2	3	5	7	2	1	0	46.6	27	10000000	7.5
0	2	3	4	8	2	1	0	72	26	750000	6.6
0	2	3	5	8	2	1	0	52.7	24	1000000	7.2
0	2	3	3	6	2	1	0	159.1	27	150000	6.8
0	1	1	1	3	2	1	0	194	26	200	6.8
0	5	2	1	3	2	1	0	149.7	27	50	7.5
0	2	2	3	1	2	1	0	65.5	26	50000	7.4
0	3	2	2	3	2	1	0	71	29	580	6.5
0	3	2	2	3	2	1	0	95.4	28	620	6.4
0	3	2	3	3	2	1	0	151.45	27	1900	6.8
0	3	2	2	1	2	1	0	151.45	27	300	7.2
0	3	2	2	1	2	1	0	71	29	340	7
0	3	2	2	1	2	1	0	83.6	28	350	7.5
0	3	2	2	3	2	1	0	83.6	28	550	7
0	3	2	2	3	2	1	0	78.9	29	560	6.9
0	3	2	3	3	2	1	0	78.9	29	1150	6.5
0	3	2	3	3	2	1	0	83.6	28	1200	6.4
0	3	2	3	3	2	1	0	83.6	28	1200	7
0	3	2	3	3	2	1	0	71	29	1300	6.9
0	3	2	2	5	2	1	0	71	29	290	6.5
0	3	2	2	5	2	1	0	86.1	28	300	6.4
1	3	2	1	3	2	1	0	72	27	140	6.8
0	3	2	2	3	2	1	0	194	26	680	7.1
0	3	2	2	3	2	1	0	72	26	980	7.3
0	3	2	1	1	2	1	0	1	27	25	6.8
0	3	2	1	1	2	1	0	33.5	27	200	7.2
0	1	1	1	3	2	1	0	194	26	90	6.8
0	1	1	2	3	2	1	1	61.7	24	280	7.2
0	1	1	3	3	2	1	0	72	26	2000	7
1	4	4	1	3	2	1	0	1	27	200	7.2
0	4	4	2	3	2	1	0	151.45	27	500	7.2
0	4	4	2	3	2	1	0	153.75	27	590	6.4
0	4	4	2	3	2	1	0	62.1	24	610	7.3
0	4	4	2	3	2	1	0	52.7	24	610	7.4
0	4	4	3	3	2	1	0	46.6	27	1030	6.2
0	4	4	3	3	2	1	0	7	27	1500	7.2
0	4	4	3	3	2	1	0	48.9	27	1760	7.2
0	1	2	2	3	1	2	0	57.2	27	960	6.9
0	1	2	2	3	1	2	0	71	29	980	6.9
0	1	2	2	3	1	2	0	194	26	980	6.9
1	1	2	3	3	1	2	0	159.1	27	1000	7
0	1	2	3	3	1	2	0	7	27	1050	7
0	1	2	3	3	1	2	0	52.5	24	1050	7
0	1	2	3	3	1	2	0	86.1	28	1080	6.9
0	1	2	3	3	1	2	0	72	26	1090	6.8
0	1	2	3	3	1	2	0	52.7	24	1100	6.8
0	1	2	3	3	1	2	0	194	26	3600	6.7
0	1	2	3	3	1	2	0	52.5	24	3700	6.4
0	1	2	3	3	1	2	0	52.7	24	3800	6.8
0	1	2	3	3	1	2	0	71	29	3980	6.9
0	1	2	3	3	1	2	0	7	27	4000	6.8
0	1	2	3	3	1	2	0	72	26	4200	6.6
0	1	2	3	3	1	2	0	159.1	27	4200	7.5
0	1	2	3	3	1	2	0	57.2	27	4500	6.9
0	1	2	3	3	1	2	0	86.1	28	4800	6.8
0	1	1	1	2	1	2	0	61.7	24	90	7.6
0	1	1	1	2	1	2	0	61.7	24	100	7
0	1	1	1	2	1	2	0	6.5	27	110	7.8
0	2	2	3	2	1	2	0	52.5	24	19500	6.5
0	1	1	1	1	1	2	0	6.5	27	90	7.7
0	1	1	1	1	1	2	0	86.1	28	180	7
0	1	1	1	1	1	2	0	71	29	210	6.9
0	1	1	2	1	1	2	0	52.7	24	260	7.7
0	1	1	2	1	1	2	0	6.5	27	260	7.3
0	1	1	2	1	1	2	0	194	26	580	7.1
0	1	1	3	1	1	2	0	52.5	24	1000	7.2
0	2	2	3	1	1	2	0	86.1	28	5000	6.6
0	2	2	3	1	1	2	0	52.5	24	5000	7.4
0	2	2	3	1	1	2	0	71	29	5640	6.7
0	2	2	3	1	1	2	0	33.5	27	5800	7.1
0	2	2	3	1	1	2	0	57.2	27	10000	6.2
0	2	2	3	1	1	2	0	86.1	28	10000	6.8
0	2	2	3	1	1	2	0	71	29	10000	6.9
0	2	2	3	1	1	2	0	52.5	24	14900	7.3
0	2	2	3	1	1	2	0	72	26	18600	7.1
0	2	2	3	2	1	2	0	194	26	18000	5.9
0	1	1	1	1	1	2	0	57.2	27	180	7.5
0	1	1	2	1	1	2	0	52.7	24	500	7
0	1	1	2	1	1	2	0	95.4	28	510	7.5
0	1	1	2	1	1	2	0	65.5	26	560	6.8
0	1	1	2	1	1	2	0	71	29	660	6.9
1	1	1	2	1	1	2	0	72	26	850	7.1
0	1	1	2	1	1	2	0	52.5	24	950	7.6
0	1	1	3	1	1	2	0	194	26	1200	6.8
0	1	1	3	1	1	2	0	95.4	28	1500	6.6
0	1	1	3	1	1	2	0	6.5	27	1600	7.3
0	1	1	3	1	1	2	0	194	26	1970	6.9
0	1	1	3	1	1	2	0	159.1	27	2000	7.2
0	1	1	3	1	1	2	0	6.5	27	2200	6
0	1	1	3	1	1	2	0	6.5	27	2600	7.5
0	1	1	3	1	1	2	0	71	29	2800	6.7
0	1	1	3	1	1	2	0	88.6	28	3600	6.8
0	1	1	3	1	1	2	0	78.9	29	3780	6.9
0	1	1	3	1	1	2	0	52.7	24	4000	7
0	1	1	3	1	1	2	0	71	29	4600	7
0	1	1	3	1	1	2	0	7	27	5000	6.9
1	1	1	3	1	1	2	0	57.2	27	18000	6.7
1	1	1	3	1	1	2	0	72	26	20000	6.9
1	1	1	3	1	1	2	0	72	26	20000	7.2
0	2	2	3	1	1	2	0	72	27	5000	7.4
1	2	2	3	1	1	2	0	33.5	27	5000	6.4
1	2	2	3	1	1	2	0	86.1	28	5840	6.4
1	2	2	3	1	1	2	0	71	29	5960	6.5
0	2	2	3	1	1	2	0	7	27	6000	6.4
0	2	2	3	1	1	2	0	95.4	28	8000	6.4
0	2	2	3	1	1	2	0	71	29	8000	6.5
0	2	2	3	1	1	2	0	7	27	10000	6.8
0	2	2	3	1	1	2	0	46.6	27	10000	7.5
0	2	2	3	1	1	2	0	194	26	10000	6.3
0	2	2	3	1	1	2	0	52.7	24	10000	7.9
0	2	2	3	1	1	2	0	52.7	24	10000	7.9
1	2	2	3	1	1	2	0	52.7	24	10000	6.6
0	2	2	3	1	1	2	0	7	27	10000	5.9
0	2	2	3	1	1	2	0	59.4	28	10000	6.2
0	2	2	3	1	1	2	0	33.5	27	10000	7.9
0	2	2	3	1	1	2	0	33.5	27	10000	8
0	2	2	3	1	1	2	0	194	26	10000	5.9
0	2	2	3	1	1	2	0	57.2	27	10000	7.5
1	2	2	3	1	1	2	0	52.5	24	10000	7.3
0	2	2	3	1	1	2	0	52.5	24	10000	6.6
0	2	2	3	1	1	2	0	194	26	10000	7.2
0	2	2	3	1	1	2	0	78.9	29	11000	7
0	2	2	3	1	1	2	0	83.6	28	11000	7.5
1	2	2	3	1	1	2	0	71	29	15000	6.9
1	2	2	3	1	1	2	0	86.1	28	15000	7
0	2	2	3	1	1	2	0	59.4	28	15000	7
0	2	2	3	1	1	2	0	7	27	15000	7.5
0	2	2	3	1	1	2	0	7	27	15000	7
1	2	2	3	1	1	2	0	52.7	24	18000	6.6
1	2	2	3	1	1	2	0	57.2	27	18000	6.8
0	2	2	3	1	1	2	0	6.5	27	18000	7.4
0	2	2	3	1	1	2	0	194	26	18000	5.9
0	2	2	3	1	1	2	0	57.2	27	18000	6.2
0	2	2	3	1	1	2	0	57.2	27	18000	6.2
0	2	2	3	1	1	2	0	194	26	18000	6.6
0	2	2	3	1	1	2	0	52.7	24	18000	7.6
0	2	2	3	1	1	2	0	52.7	24	18000	7.7
0	2	2	3	1	1	2	0	52.5	24	18000	7.4
0	2	2	3	1	1	2	0	52.5	24	18000	7.7
0	2	2	3	1	1	2	0	52.5	24	18000	7.9
0	2	2	3	1	1	2	0	52.5	24	18000	7.6
0	2	2	3	1	1	2	0	65.5	26	18000	7.3
0	2	2	3	1	1	2	0	52.5	24	18000	7.3
0	2	2	3	1	1	2	0	52.5	24	18000	7.4
1	2	2	3	1	1	2	0	71	29	18000	7
1	2	2	3	1	1	2	0	86.1	28	18000	7.2
0	2	2	3	1	1	2	0	153.75	27	20000	6.6
1	2	2	3	1	1	2	0	71	29	20000	6.9
0	2	2	3	1	1	2	0	72	26	20000	7
1	2	2	3	1	1	2	0	86.1	28	20000	7
1	2	2	3	1	1	2	0	72	26	20000	6.8
1	2	2	3	1	1	2	0	71	29	20000	6.9
1	2	2	3	1	1	2	0	86.1	28	20000	6.8
1	2	2	3	1	1	2	0	71	29	20000	6.9
0	2	2	3	1	1	2	0	72	26	20000	6.9
1	2	2	3	1	1	2	0	86.1	28	20000	7
0	2	2	3	1	1	2	0	71	29	20000	6.9
0	2	2	3	1	1	2	0	86.1	28	20000	7
1	2	2	3	1	1	2	0	71	29	20000	6.9
1	2	2	3	1	1	2	0	86.1	28	20000	6.8
0	2	2	3	1	1	2	0	52.5	24	20000	7.2
0	2	2	3	1	1	2	0	52.5	24	20000	7.2
0	2	2	3	1	1	2	0	86.1	28	20000	6.4
0	2	2	3	1	1	2	0	57.2	27	20000	6.4
0	2	2	3	1	1	2	0	71	29	20000	6.5
0	2	2	3	1	1	2	0	57.2	27	20000	6.8
0	2	2	3	1	1	2	0	52.7	24	20000	7.3
0	2	2	3	1	1	2	0	52.7	24	20000	7.6
0	2	2	3	1	1	2	0	52.7	24	20000	7.7
0	2	2	3	1	1	2	0	52.7	24	20000	7.7
0	2	2	3	1	1	2	0	6.5	27	20000	7.3
0	2	2	3	1	1	2	0	6.5	27	20000	7.6
0	2	2	3	1	1	2	0	59.4	28	20000	6.2
0	2	2	3	1	1	2	0	194	26	20000	6.4
0	2	2	3	1	1	2	0	194	26	20000	6.7
0	2	2	3	1	1	2	0	194	26	20000	6.8
1	2	2	3	1	1	2	0	52.7	24	20000	6.6
0	2	2	3	1	1	2	0	154.15	28	20000	6.2
0	2	2	3	1	1	2	0	52.5	24	20000	7.6
0	2	2	3	1	1	2	0	159.1	27	20000	6.6
0	2	2	3	1	1	2	0	33.5	27	20000	6.8
0	2	2	3	1	1	2	0	95.4	28	20000	7
0	2	2	3	1	1	2	0	194	26	20000	6.8
0	2	2	3	1	1	2	0	57.2	27	25000	6.2
0	2	2	3	1	1	2	0	52.7	24	30000	7
1	1	1	3	1	1	2	0	71	29	1160	6.9
1	1	1	3	1	1	2	0	95.4	28	1200	6.8
0	2	3	3	2	1	2	0	52.5	24	50000	7.6
0	2	2	3	1	1	2	0	194	26	25000	6.3
0	2	2	3	1	1	2	0	52.7	24	30000	7.6
0	1	1	3	2	1	2	0	194	26	1500	6.5
0	2	2	3	2	1	2	0	194	26	50000	5.8
1	2	2	3	2	1	2	0	6.5	27	200000	7.5
0	2	2	3	2	1	2	0	6.5	27	200000	6.6
0	2	2	3	2	1	2	0	6.5	27	200000	7.6
0	2	2	3	2	1	2	0	194	26	200000	6.6
0	2	2	3	2	1	2	0	194	26	200000	6.3
0	2	2	3	2	1	2	0	194	26	200000	5.9
0	2	2	3	2	1	2	0	194	26	200000	6.8
0	2	2	3	2	1	2	0	52.5	24	200000	7.6
0	2	2	3	2	1	2	0	52.5	24	200000	7.7
0	2	2	3	2	1	2	0	52.7	24	200000	7.5
1	2	2	3	2	1	2	0	194	26	200000	6.7
0	2	2	3	2	1	2	0	194	26	200000	6.6
1	2	2	3	2	1	2	0	194	26	200000	7
0	2	2	3	2	1	2	0	7	27	200000	7.1
0	2	2	3	2	1	2	0	52.5	24	200000	5.9
0	2	2	3	2	1	2	0	52.5	24	200000	6.6
0	2	2	3	2	1	2	0	194	26	200000	7.5
0	2	2	3	2	1	2	0	52.7	24	200000	7.7
0	2	2	3	2	1	2	0	52.7	24	200000	7.7
0	2	2	3	2	1	2	0	52.5	24	200000	7.7
0	2	2	3	2	1	2	0	52.7	24	200000	8
0	2	2	3	2	1	2	0	7	27	200000	6.3
0	2	2	3	2	1	2	0	7	27	200000	6.9
0	2	2	3	2	1	2	0	52.5	24	200000	7.6
0	2	2	3	2	1	2	0	52.5	24	200000	7.7
0	2	2	3	2	1	2	0	52.7	24	200000	7.4
1	1	1	3	1	1	2	0	6.5	27	1200	7.1
0	1	1	3	1	1	2	0	6.5	27	1800	7.1
0	1	1	3	1	1	2	0	6.5	27	3400	7.6
0	1	1	3	1	1	2	0	6.5	27	3600	7.4
0	1	1	3	1	1	2	0	194	26	3850	6.6
0	1	1	3	1	1	2	0	6.5	27	4100	7.6
1	1	1	3	1	1	2	0	6.5	27	8000	7.1
0	1	1	3	1	1	2	0	52.5	24	11000	7.7
1	2	2	2	1	1	2	0	66.1	23	720	7.3
0	2	2	3	1	1	2	0	7	27	4000	5.9
0	2	2	3	1	1	2	0	52.7	24	50000	6.4
1	2	2	3	1	1	2	0	71	29	50000	6.7
1	2	2	3	1	1	2	0	86.1	28	50000	6.6
0	2	2	3	1	1	2	0	57.2	27	50000	6.2
0	2	2	3	1	1	2	0	57.2	27	50000	6.2
0	2	2	3	1	1	2	0	57.2	27	50000	6.6
0	2	2	3	1	1	2	0	57.2	27	50000	6.6
0	2	2	3	1	1	2	0	57.2	27	50000	6.6
0	2	2	3	1	1	2	0	57.2	27	50000	6.6
0	2	2	3	1	1	2	0	194	26	50000	6.5
0	2	2	3	1	1	2	0	33.5	27	50000	7.1
0	2	2	3	1	1	2	0	33.5	27	50000	7.6
0	2	2	3	1	1	2	0	52.7	24	50000	7.6
0	2	2	3	1	1	2	0	46.6	27	50000	6.6
0	2	2	3	1	1	2	0	33.5	27	50000	7.3
0	2	2	3	1	1	2	0	48.9	27	50000	6.2
0	2	2	3	1	1	2	0	86.1	28	50000	6.8
0	2	2	3	1	1	2	0	71	29	50000	6.9
0	2	2	3	1	1	2	0	7	27	50000	5.9
0	2	2	3	1	1	2	0	33.5	27	50000	7.6
0	2	2	3	1	1	2	0	52.7	24	50000	7.2
1	2	2	3	1	1	2	0	48.9	27	60000	7
0	2	2	3	1	1	2	0	7	27	60000	6.5
0	2	2	3	1	1	2	0	65.5	26	60000	6.9
0	2	2	3	1	1	2	0	7	27	65000	7.6
0	2	2	3	1	1	2	0	7	27	70000	6.7
0	2	2	3	1	1	2	0	33.5	27	80000	7.9
0	2	2	3	1	1	2	0	7	27	90000	6.8
0	2	2	3	1	1	2	0	194	26	100000	6.5
0	2	2	3	1	1	2	0	194	26	100000	6.5
0	2	2	3	1	1	2	0	72	26	100000	6.6
0	2	2	3	1	1	2	0	194	26	100000	6.6
0	2	2	3	1	1	2	0	72	26	100000	6.7
0	2	2	3	1	1	2	0	194	26	100000	6.8
0	2	2	3	1	1	2	0	194	26	100000	6.8
0	2	2	3	1	1	2	0	7	27	100000	6.9
0	2	2	3	1	1	2	0	72	26	100000	7.6
0	2	2	3	1	1	2	0	33.5	27	100000	7.3
0	2	2	3	1	1	2	0	194	26	100000	7
0	2	2	3	1	1	2	0	57.2	27	100000	6.6
0	2	2	3	1	1	2	0	72	26	100000	7.1
0	2	2	3	1	1	2	0	151.45	27	100000	6.8
0	2	2	3	1	1	2	0	151.45	27	100000	7
1	2	2	3	1	1	2	0	78.9	29	100000	6.7
1	2	2	3	1	1	2	0	88.6	28	100000	6.6
0	2	2	3	1	1	2	0	194	26	100000	6.9
0	2	2	3	1	1	2	0	46.6	27	100000	6.2
0	2	2	3	1	1	2	0	46.6	27	100000	6.2
0	2	2	3	1	1	2	0	46.6	27	100000	6.2
0	2	2	3	1	1	2	0	57.2	27	100000	7.5
0	2	2	3	1	1	2	0	57.2	27	100000	6.8
0	2	2	3	1	1	2	0	86.1	28	100000	6.7
0	2	2	3	1	1	2	0	71	29	100000	6.8
0	2	2	3	1	1	2	0	159.1	27	130000	6.6
0	2	2	3	1	1	2	0	57.2	27	150000	6.4
0	2	2	3	1	1	2	0	52.5	24	150000	5.9
1	2	2	3	1	1	2	0	71	29	150000	6.9
1	2	2	3	1	1	2	0	95.4	28	150000	6.8
0	2	2	3	1	1	2	0	72	26	160000	6.6
0	2	2	3	1	1	2	0	33.5	27	170000	6.8
0	2	2	3	1	1	2	0	78.9	29	200000	6.9
0	2	2	3	1	1	2	0	71	29	200000	6.8
0	2	2	3	1	1	2	0	6.5	27	200000	6.2
0	2	2	3	1	1	2	0	6.5	27	200000	6.3
0	2	2	3	1	1	2	0	194	26	200000	6.6
0	2	2	3	1	1	2	0	33.5	27	200000	7.9
0	2	2	3	1	1	2	0	33.5	27	200000	7.9
0	2	2	3	1	1	2	0	33.5	27	200000	7.3
0	2	2	3	1	1	2	0	52.5	24	200000	7.5
0	2	2	3	1	1	2	0	52.5	24	200000	7.9
0	2	2	3	1	1	2	0	52.7	24	200000	6.4
0	2	2	3	1	1	2	0	52.7	24	200000	7.6
0	2	2	3	1	1	2	0	52.7	24	200000	7.5
0	2	2	3	1	1	2	0	7	27	200000	8.1
0	2	2	3	1	1	2	0	52.5	24	200000	7.5
0	2	2	3	1	1	2	0	78.9	29	200000	7
0	2	2	4	1	1	2	0	83.6	28	250000	6.8
1	2	2	4	1	1	2	0	6.5	27	250000	7.1
0	2	2	4	1	1	2	0	33.5	27	250000	6.8
1	2	2	4	1	1	2	0	46.6	27	250000	7.2
0	2	2	4	1	1	2	0	72	26	250000	6.4
1	2	2	4	1	1	2	0	57.2	27	250000	6.6
0	2	2	4	1	1	2	0	72	26	250000	7.3
0	2	2	4	1	1	2	0	71	29	250000	6.9
0	2	2	4	1	1	2	0	86.1	28	250000	6.7
0	2	2	4	1	1	2	0	86.1	28	250000	6.8
0	2	2	4	1	1	2	0	52.5	24	250000	7.6
0	2	2	4	1	1	2	0	52.5	24	250000	7.7
0	2	2	4	1	1	2	0	6.5	27	250000	6.2
0	2	2	4	1	1	2	0	6.5	27	250000	6.4
0	2	2	4	1	1	2	0	6.5	27	250000	6.5
0	2	2	4	1	1	2	0	6.5	27	250000	6.8
0	2	2	4	1	1	2	0	6.5	27	250000	7.1
0	2	2	4	1	1	2	0	33.5	27	250000	7.3
0	2	2	4	1	1	2	0	33.5	27	250000	7.7
0	2	2	4	1	1	2	0	46.6	27	250000	7
0	2	2	4	1	1	2	0	65.5	26	250000	7
0	2	2	4	1	1	2	0	48.9	27	250000	7.2
0	2	2	4	1	1	2	0	48.9	27	250000	7.2
0	2	2	4	1	1	2	0	48.9	27	250000	7.2
0	2	2	4	1	1	2	0	194	26	250000	5.9
0	2	2	4	1	1	2	0	72	26	250000	6.2
0	2	2	4	1	1	2	0	194	26	250000	6.2
0	2	2	4	1	1	2	0	72	26	250000	6.3
0	2	2	4	1	1	2	0	194	26	250000	6.4
0	2	2	4	1	1	2	0	194	26	250000	6.6
0	2	2	4	1	1	2	0	52.7	24	250000	7.5
0	2	2	4	1	1	2	0	52.7	24	250000	7.6
0	2	2	4	1	1	2	0	52.7	24	250000	7.8
0	2	2	4	1	1	2	0	52.5	24	250000	7.8
0	2	2	4	1	1	2	0	52.5	24	250000	7.9
0	2	2	4	1	1	2	0	48.9	27	250000	6.2
0	2	2	4	1	1	2	0	48.9	27	250000	6.2
0	2	2	4	1	1	2	0	48.9	27	250000	6.2
0	2	2	4	1	1	2	0	52.7	24	250000	7.3
0	2	2	4	1	1	2	0	52.5	24	250000	7.9
0	2	2	4	1	1	2	0	194	26	250000	5.9
0	2	2	4	1	1	2	0	57.2	27	250000	6.4
0	2	2	4	1	1	2	0	52.7	24	250000	7.5
0	2	2	4	1	1	2	0	6.5	27	250000	7.1
1	2	2	4	1	1	2	1	59.4	28	250000	7.2
1	2	2	4	1	1	2	0	59.4	28	250000	6.5
1	2	2	4	1	1	2	0	59.4	28	250000	7
0	2	2	4	1	1	2	0	71	29	250000	6.9
0	2	2	4	1	1	2	0	95.4	28	250000	7
0	2	2	4	1	1	2	0	151.45	27	250000	6.2
0	2	2	4	1	1	2	0	52.5	24	250000	6.6
0	2	2	4	1	1	2	0	7	27	250000	5.9
0	2	2	4	1	1	2	0	59.4	28	250000	6.2
0	2	2	4	1	1	2	0	59.4	28	250000	6.2
0	2	2	4	1	1	2	0	59.4	28	250000	6.2
0	2	2	4	1	1	2	0	7	27	250000	6.3
0	2	2	4	1	1	2	0	7	27	250000	6.4
0	2	2	4	1	1	2	0	7	27	250000	6.4
0	2	2	4	1	1	2	0	7	27	250000	6.6
0	2	2	4	1	1	2	0	59.4	28	250000	7.5
0	2	2	4	1	1	2	0	52.5	24	250000	7.1
0	2	2	4	1	1	2	0	33.5	27	250000	8
0	2	2	4	1	1	2	0	33.5	27	250000	7.6
0	2	2	4	1	1	2	0	151.45	27	250000	6.2
0	2	2	4	1	1	2	0	62.1	24	250000	7.6
0	2	2	4	1	1	2	0	65.5	26	250000	7.2
0	2	2	4	1	1	2	0	88.6	28	250000	7.2
0	2	2	4	1	1	2	0	95.4	28	250000	6.2
0	2	2	4	1	1	2	0	71	29	250000	6.3
0	2	2	4	1	1	2	0	65.5	26	250000	6.8
0	2	2	4	1	1	2	0	153.75	27	250000	6.7
0	2	2	4	1	1	2	0	52.5	24	250000	7.5
0	2	2	4	1	1	2	0	59.4	28	250000	6.2
0	2	2	4	1	1	2	0	6.5	27	260000	7.6
0	5	2	2	3	1	2	0	71	29	390	6.9
1	5	2	2	3	1	2	4	154.15	28	530	6.8
0	5	2	2	3	1	2	0	95.4	28	560	7.2
0	5	2	2	2	1	2	0	71	29	820	6.9
0	5	2	2	2	1	2	0	95.4	28	970	7.2
0	5	2	2	1	1	2	0	48.9	27	300	6.2
0	5	2	2	1	1	2	0	194	26	370	8
0	5	2	2	1	1	2	0	71	29	590	6.5
0	5	2	2	1	1	2	0	95.4	28	660	6.4
0	5	2	3	1	1	2	0	48.9	27	1200	6.6
0	2	2	3	1	1	2	3	65.5	26	25000	7
0	2	2	3	1	1	2	0	149.7	27	25000	7
0	2	2	3	1	1	2	0	48.9	27	25000	7.2
1	2	2	3	1	1	2	0	78.9	29	25000	6.9
1	2	2	3	1	1	2	0	88.6	28	25000	6.8
1	2	2	3	1	1	2	0	78.9	29	25000	6.9
1	2	2	3	1	1	2	0	88.6	28	25000	6.8
0	2	2	3	1	1	2	0	151.45	27	25000	6.3
0	2	2	3	1	1	2	0	151.45	27	25000	6.2
0	2	2	3	1	1	2	0	151.45	27	25000	6.2
0	2	2	3	1	1	2	0	151.45	27	25000	6.2
0	2	2	3	1	1	2	0	151.45	27	25000	6.2
0	2	2	3	1	1	2	0	52.5	24	25000	6.8
0	2	2	3	1	1	2	0	52.5	24	25000	7.6
0	2	2	3	1	1	2	0	151.45	27	50000	6.2
0	2	2	3	1	1	2	0	151.45	27	50000	6.2
0	2	2	3	1	1	2	0	151.45	27	50000	6.2
1	2	2	3	1	1	2	0	57.2	27	100000	7.2
0	2	2	3	1	1	2	0	57.2	27	100000	7.5
0	2	2	3	1	1	2	0	52.5	24	25000	6.4
0	1	1	1	1	1	2	0	153.75	27	50	7.2
0	3	5	1	9	1	2	0	95.4	28	25	6.2
0	3	5	1	9	1	2	0	71	29	25	6.2
0	3	5	1	9	1	2	0	71	29	25	6.3
0	3	5	1	9	1	2	0	62.1	24	25	7.2
0	3	5	1	9	1	2	0	62.1	24	25	7.2
0	3	5	1	9	1	2	0	95.4	28	30	6.2
0	3	5	1	9	1	2	0	95.4	28	30	6.2
0	3	5	1	9	1	2	0	71	29	35	6.2
0	3	5	1	9	1	2	0	95.4	28	40	6.2
0	3	5	1	9	1	2	0	57.2	27	50	6.2
0	3	5	1	9	1	2	0	52.7	24	50	6.9
0	3	5	1	9	1	2	0	52.7	24	50	6.9
0	3	5	1	9	1	2	0	33.5	27	50	7.2
0	3	5	1	9	1	2	1	48.9	27	60	7
0	3	5	1	9	1	2	0	72	26	60	6.8
0	3	5	1	9	1	2	0	71	29	60	6.3
0	3	5	1	9	1	2	0	33.5	27	60	6.5
0	3	5	1	9	1	2	0	33.5	27	60	7.2
0	3	5	1	9	1	2	0	7	27	80	7.2
0	3	5	1	9	1	2	0	65.5	26	90	6.8
0	1	1	1	5	1	2	0	6.5	27	80	7.5
0	1	1	3	1	1	2	0	159.1	27	1340	6.2
1	2	3	3	7	1	2	0	59.4	28	50000	7.2
0	2	3	4	7	1	2	0	159.1	27	250000	7.2
0	2	3	4	7	1	2	0	159.1	27	250000	7.2
1	2	3	4	7	1	2	0	151.45	27	250000	7.5
0	2	3	4	7	1	2	0	71	29	250000	7
0	2	3	4	7	1	2	0	95.4	28	250000	7
0	2	3	4	7	1	2	0	159.1	27	250000	7.2
0	2	3	4	7	1	2	0	159.1	27	300000	7.2
0	2	3	4	7	1	2	0	52.7	24	500000	7.1
1	2	3	4	7	1	2	0	59.4	28	500000	6.6
0	2	3	4	7	1	2	0	159.1	27	500000	7.2
0	2	3	4	7	1	2	0	159.1	27	500000	7.2
1	2	3	5	7	1	2	1	62.1	24	1000000	7.2
0	2	3	5	7	1	2	0	72	26	1000000	7.5
0	2	3	5	7	1	2	0	159.1	27	1000000	6.8
0	2	3	5	7	1	2	0	71	29	1000000	7
0	2	3	5	7	1	2	0	83.6	28	1000000	7
0	2	3	5	7	1	2	0	83.6	28	1000000	6.8
0	2	3	5	7	1	2	0	71	29	1000000	6.9
0	2	3	5	7	1	2	0	159.1	27	1000000	7
0	2	3	5	7	1	2	0	159.1	27	1000000	7.2
0	2	3	5	7	1	2	0	78.9	29	1200000	7.4
0	2	3	5	7	1	2	0	83.6	28	1200000	7.5
0	2	3	5	7	1	2	1	46.6	27	2000000	7.2
0	2	3	5	7	1	2	0	71	29	2000000	7.2
0	2	3	5	7	1	2	0	95.4	28	2000000	7.2
0	2	3	5	7	1	2	0	159.1	27	2000000	7.2
0	2	3	5	7	1	2	0	159.1	27	2100000	7.2
0	2	3	3	8	1	2	0	59.4	28	100000	6.5
0	2	3	3	8	1	2	0	71	29	100000	7.1
0	2	3	3	8	1	2	0	95.4	28	100000	7.2
0	2	3	3	8	1	2	0	159.1	27	100000	7.2
0	2	3	3	8	1	2	0	33.5	27	200000	6.6
1	2	3	4	8	1	2	0	71	29	250000	7.3
1	2	3	4	8	1	2	0	95.4	28	250000	7.5
0	2	3	4	8	1	2	0	71	29	250000	7.3
0	2	3	4	8	1	2	0	95.4	28	250000	7.5
0	2	3	4	8	1	2	0	71	29	250000	7.3
0	2	3	4	8	1	2	0	95.4	28	250000	7.5
0	2	3	4	8	1	2	0	159.1	27	250000	7
0	2	3	4	8	1	2	0	159.1	27	250000	7
0	2	3	4	8	1	2	0	194	26	250000	7.9
0	2	3	4	8	1	2	0	7	27	250000	7.9
0	2	3	4	8	1	2	0	33.5	27	250000	7.7
1	2	3	4	8	1	2	0	78.9	29	250000	7.3
1	2	3	4	8	1	2	1	83.6	28	250000	7.5
0	2	3	4	8	1	2	0	71	29	250000	7.1
0	2	3	4	8	1	2	0	95.4	28	250000	7.2
0	2	3	4	8	1	2	0	159.1	27	250000	7.2
1	2	3	4	8	1	2	0	159.1	27	250000	7.5
0	2	3	4	8	1	2	0	71	29	250000	7.1
0	2	3	4	8	1	2	0	95.4	28	250000	7.2
0	2	3	4	8	1	2	0	95.4	28	250000	6.8
0	2	3	4	8	1	2	0	159.1	27	250000	6.8
0	2	3	4	8	1	2	0	71	29	250000	6.9
0	2	3	4	8	1	2	0	71	29	500000	7
0	2	3	4	8	1	2	0	95.4	28	500000	7
0	2	3	4	8	1	2	0	159.1	27	500000	7
0	2	3	4	8	1	2	0	159.1	27	500000	7.5
0	2	3	4	8	1	2	0	46.6	27	500000	7
0	2	3	4	8	1	2	0	71	29	500000	7
0	2	3	4	8	1	2	0	95.4	28	500000	7
0	2	3	4	8	1	2	0	159.1	27	500000	7
0	2	3	4	8	1	2	0	6.5	27	500000	7.8
0	2	3	4	8	1	2	0	71	29	500000	7.1
0	2	3	4	8	1	2	0	95.4	28	500000	7.2
0	2	3	4	8	1	2	0	159.1	27	500000	7
0	2	3	4	8	1	2	0	78.9	29	500000	7.1
0	2	3	4	8	1	2	0	83.6	28	500000	7.2
0	2	3	4	8	1	2	0	72	26	500000	7
1	2	3	4	8	1	2	0	71	29	500000	7.1
1	2	3	4	8	1	2	0	95.4	28	500000	7.2
0	2	3	4	8	1	2	0	6.5	27	500000	7.3
0	2	3	4	8	1	2	0	149.7	27	500000	7
0	2	3	4	8	1	2	0	52.5	24	500000	8
0	2	3	4	8	1	2	0	159.1	27	500000	7
1	2	3	4	8	1	2	4	151.45	27	500000	7.2
0	2	3	4	8	1	2	0	7	27	500000	6.8
0	2	3	4	8	1	2	0	7	27	500000	7.6
0	2	3	4	8	1	2	0	149.7	27	500000	7
0	2	3	4	8	1	2	0	6.5	27	500000	6.6
0	2	3	4	8	1	2	0	6.5	27	500000	6.6
0	2	3	4	8	1	2	0	46.6	27	500000	6.8
0	2	3	4	8	1	2	0	33.5	27	500000	7.9
0	2	3	4	8	1	2	0	33.5	27	500000	7.8
0	2	3	4	8	1	2	0	72	26	500000	6.8
0	2	3	4	8	1	2	0	1	27	500000	6.8
0	2	3	4	8	1	2	0	1	27	500000	7.9
0	2	3	4	8	1	2	0	95.4	28	500000	6.8
0	2	3	4	8	1	2	0	57.2	27	500000	6.8
0	2	3	4	8	1	2	0	71	29	500000	6.9
0	2	3	4	8	1	2	0	159.1	27	500000	7
0	2	3	4	8	1	2	0	7	27	500000	6.8
0	2	3	4	8	1	2	0	95.4	28	500000	6.8
0	2	3	4	8	1	2	0	71	29	500000	6.9
0	2	3	4	8	1	2	0	149.7	27	500000	7.5
0	2	3	4	8	1	2	0	159.1	27	500000	7
0	2	3	4	8	1	2	0	71	29	500000	7.1
0	2	3	4	8	1	2	0	95.4	28	500000	7.2
0	2	3	4	8	1	2	0	71	29	500000	7.1
0	2	3	4	8	1	2	0	95.4	28	500000	7.2
0	2	3	4	8	1	2	0	83.6	28	500000	6.5
0	2	3	4	8	1	2	2	71	29	500000	6.6
0	2	3	4	8	1	2	0	159.1	27	500000	7
0	2	3	4	8	1	2	0	71	29	500000	7.1
0	2	3	4	8	1	2	0	95.4	28	500000	7.2
1	2	3	4	8	1	2	0	59.4	28	500000	7.5
0	2	3	4	8	1	2	0	153.75	27	500000	6.5
0	2	3	4	8	1	2	0	78.9	29	500000	7.1
0	2	3	4	8	1	2	0	83.6	28	500000	7.2
0	2	3	4	8	1	2	0	71	29	500000	7.1
0	2	3	4	8	1	2	0	95.4	28	500000	7.2
0	2	3	4	8	1	2	0	159.1	27	500000	7.2
0	2	3	4	8	1	2	0	7	27	500000	7.7
0	2	3	4	8	1	2	0	71	29	500000	7.4
0	2	3	4	8	1	2	0	95.4	28	500000	7.5
0	2	3	4	8	1	2	0	159.1	27	500000	7
0	2	3	4	8	1	2	0	71	29	500000	7.1
0	2	3	4	8	1	2	0	95.4	28	500000	7.2
0	2	3	4	8	1	2	0	71	29	500000	7.1
0	2	3	4	8	1	2	0	95.4	28	500000	7.2
0	2	3	4	8	1	2	0	159.1	27	500000	7
0	2	3	4	8	1	2	0	52.7	24	500000	6.6
0	2	3	4	8	1	2	0	65.5	26	500000	6.8
[truncated: 3,955 more rows]

## Sheet: Variables label
Aedes aegypti pupae: 0 - absence; 1 - presence
Type of usage: 1 - garbage; 2 - water supply; 3 - ornamentals; 4 - water flowage; 5 - domestic use; 6 - swimming pool; 7 - building foundation
Containers according mobility, permanence and use: 1- disposable artificial; 2 - artificial in use; 3 - permanent for water drainage; 4 - natural; 5 - permanent for supply
Size according to the container volume: 1- very small; 2- small; 3 - medium; 4 - big; 5 - very big
Material from which the container was manufactured: 1 - masonry/cement; 2 - fibrocement/asbestos; 3 - vulcanized rubber; 4 - ceramics/clay; 5 – fiberglass; 6 – metal; 7 – mineral; 8 – organic; 9 - plastic/acrylic/expanded polystyrene
Location of the container: 1 - outside; 2 - inside
Exposure to sunlight of the container: 1 - absent; 2 - partial; 3 - total
Other pupae species: continuous variable, absent = 0
Pluviometric index: continuous variable
Temperature: continuous variable
Container volume: continuous variable
Container pH: continuous variable
